# Supplementary material for: Identification of a novel subtype of SPP1 + macrophages expressing SIRPα: implications for tumor immune evasion and treatment response prediction
Source: Exp Hematol Oncol. 2024 Dec 18;13:119. doi: 10.1186/s40164-024-00587-3 (PMC11657677; doi:10.1186/s40164-024-00587-3)
Supplement: Supplementary file 2 — Additional file 2 (This file contains the differently expressed feature genes of the myeloid cells in integrated scRNA-seq data. Related to Table S6.) [file 40164_2024_587_MOESM2_ESM.xlsx]

## Sheet: Description
TableS2a.The differently expressed feature genes of the myeloid cells in integrated ESCC scRNAseq.
TableS2b.The differently expressed feature genes of the myeloid cells in integrated panCancer scRNAseq.
TableS2c.The differently expressed feature genes of the myeloid cells in mice lung tumor model.

## Sheet: S1a
p_val	avg_log2FC	pct.1	pct.2	p_val_adj	gene	celltype
0	2.52534	0.602	0.218	0	SPP1	Macro-SPP1
0	2.33699	0.187	0.058	0	MMP12	Macro-SPP1
0	1.74449	0.761	0.284	0	APOE	Macro-SPP1
0	1.68481	0.163	0.05	0	CXCL10	Macro-SPP1
0	1.67791	0.715	0.203	0	GPNMB	Macro-SPP1
0	1.60866	0.352	0.08	0	NUPR1	Macro-SPP1
0	1.59469	0.936	0.672	0	CTSD	Macro-SPP1
0	1.56298	0.752	0.29	0	APOC1	Macro-SPP1
0	1.33467	0.762	0.325	0	C1QC	Macro-SPP1
0	1.30814	0.566	0.138	0	TREM2	Macro-SPP1
0	1.29577	0.661	0.391	0	IFI6	Macro-SPP1
0	1.29426	0.963	0.784	0	CTSB	Macro-SPP1
0	1.28857	0.776	0.356	0	C1QB	Macro-SPP1
0	1.23272	0.539	0.216	0	RNASE1	Macro-SPP1
0	1.1837	0.659	0.324	0	ACP5	Macro-SPP1
0	1.17472	0.807	0.376	0	C1QA	Macro-SPP1
0	1.13257	0.277	0.116	0	IFI27	Macro-SPP1
0	1.09532	0.777	0.419	0	CTSL	Macro-SPP1
0	1.09017	0.15	0.048	0	CXCL9	Macro-SPP1
0	1.09	0.676	0.375	0	FABP5	Macro-SPP1
0	1.07239	1	0.998	0	FTL	Macro-SPP1
0	1.06138	0.269	0.095	0	FN1	Macro-SPP1
0	1.0584	0.629	0.217	0	MSR1	Macro-SPP1
0	1.0439	0.276	0.137	0	CCL2	Macro-SPP1
0	1.01032	0.752	0.366	0	CD81	Macro-SPP1
0	1.00338	0.689	0.352	0	PLD3	Macro-SPP1
0	0.999086	0.576	0.417	0	ISG15	Macro-SPP1
0	0.98378	0.658	0.31	0	LIPA	Macro-SPP1
0	0.976517	0.895	0.73	0	CSTB	Macro-SPP1
0	0.943648	0.223	0.063	0	CCL18	Macro-SPP1
0	0.941042	0.509	0.186	0	PLA2G7	Macro-SPP1
0	0.920535	0.674	0.39	0	LGMN	Macro-SPP1
0	0.90488	0.466	0.289	0	FBP1	Macro-SPP1
0	0.899613	0.548	0.192	0	A2M	Macro-SPP1
0	0.881785	0.824	0.564	0	CTSC	Macro-SPP1
0	0.878204	0.727	0.294	0	FCGR3A	Macro-SPP1
0	0.867005	0.879	0.674	0	CD68	Macro-SPP1
0	0.839231	0.616	0.294	0	CD9	Macro-SPP1
0	0.838345	0.607	0.361	0	HMOX1	Macro-SPP1
0	0.809179	0.698	0.275	0	DAB2	Macro-SPP1
0	0.80706	0.696	0.483	0	PLIN2	Macro-SPP1
0	0.784804	0.973	0.875	0	PSAP	Macro-SPP1
4.69556e-299	0.782256	0.287	0.158	1.85827e-294	MMP9	Macro-SPP1
0	0.771588	0.844	0.658	0	LGALS3	Macro-SPP1
0	0.761055	0.654	0.367	0	CTSA	Macro-SPP1
0	0.751265	0.276	0.094	0	IFIT3	Macro-SPP1
0	0.750632	0.413	0.137	0	LGALS3BP	Macro-SPP1
0	0.742292	0.523	0.177	0	SLCO2B1	Macro-SPP1
0	0.735907	0.869	0.642	0	CTSZ	Macro-SPP1
0	0.730338	0.297	0.118	0	GCHFR	Macro-SPP1
0	0.729052	0.618	0.432	0	LY6E	Macro-SPP1
0	0.726334	0.9	0.7	0	GLUL	Macro-SPP1
0	0.723612	0.405	0.155	0	SERPING1	Macro-SPP1
0	0.721309	0.414	0.134	0	LHFPL2	Macro-SPP1
0	0.715416	0.904	0.739	0	GRN	Macro-SPP1
0	0.698278	0.541	0.234	0	FPR3	Macro-SPP1
0	0.697143	0.943	0.784	0	CD63	Macro-SPP1
0	0.695767	0.554	0.247	0	SCARB2	Macro-SPP1
0	0.688899	0.716	0.408	0	CREG1	Macro-SPP1
0	0.680205	0.521	0.262	0	GM2A	Macro-SPP1
0	0.680016	0.677	0.37	0	ARHGAP18	Macro-SPP1
0	0.67099	0.487	0.177	0	MAF	Macro-SPP1
0	0.669763	0.593	0.295	0	MRC1	Macro-SPP1
0	0.662715	0.214	0.048	0	ADAMDEC1	Macro-SPP1
2.15605e-180	0.661792	0.15	0.073	8.53256e-176	MT1G	Macro-SPP1
0	0.658458	0.78	0.571	0	CAPG	Macro-SPP1
0	0.658015	0.496	0.206	0	VSIG4	Macro-SPP1
0	0.65546	0.314	0.144	0	ID3	Macro-SPP1
0	0.642689	0.539	0.285	0	PMP22	Macro-SPP1
0	0.641982	0.519	0.247	0	CD84	Macro-SPP1
0	0.640329	0.776	0.515	0	CD14	Macro-SPP1
0	0.639711	0.391	0.147	0	DNASE2	Macro-SPP1
0	0.635734	0.648	0.339	0	TIMP2	Macro-SPP1
0	0.633303	0.653	0.397	0	LAMP1	Macro-SPP1
0	0.632636	0.815	0.552	0	TXNIP	Macro-SPP1
0	0.629582	0.339	0.144	0	SDS	Macro-SPP1
0	0.626519	0.963	0.841	0	NPC2	Macro-SPP1
0	0.626085	0.411	0.171	0	LPAR6	Macro-SPP1
0	0.615624	0.469	0.248	0	ALCAM	Macro-SPP1
0	0.614329	0.736	0.519	0	HSPB1	Macro-SPP1
0	0.612172	0.35	0.19	0	ADM	Macro-SPP1
0	0.61151	0.45	0.172	0	NRP1	Macro-SPP1
0	0.606124	0.652	0.434	0	TMEM176B	Macro-SPP1
0	0.605697	0.55	0.295	0	HEXA	Macro-SPP1
0	0.601164	0.793	0.551	0	FCGR2A	Macro-SPP1
0	0.59879	0.17	0.051	0	IFIT1	Macro-SPP1
0	0.597701	0.384	0.192	0	PLAU	Macro-SPP1
0	0.595768	0.432	0.181	0	FCGR1A	Macro-SPP1
0	0.59209	0.381	0.157	0	MMP14	Macro-SPP1
0	0.591494	0.133	0.026	0	LPL	Macro-SPP1
0	0.584531	0.7	0.493	0	RGS1	Macro-SPP1
0	0.584105	0.202	0.08	0	APOC2	Macro-SPP1
0	0.577	0.748	0.5	0	IGSF6	Macro-SPP1
0	0.575947	0.559	0.353	0	LRPAP1	Macro-SPP1
0	0.573427	0.332	0.1	0	FMNL2	Macro-SPP1
0	0.573104	0.622	0.306	0	MS4A4A	Macro-SPP1
0	0.572538	0.526	0.264	0	ADAP2	Macro-SPP1
0	0.56792	0.409	0.161	0	SLAMF8	Macro-SPP1
0	0.56189	0.256	0.059	0	KCNMA1	Macro-SPP1
1.52161e-210	0.561114	0.498	0.372	6.02176e-206	CCL4	Macro-SPP1
0	2.68425	0.188	0.03	0	CXCL5	Macro-NLRP3
0	2.4605	0.506	0.141	0	CCL20	Macro-NLRP3
0	2.21357	0.646	0.291	0	CXCL3	Macro-NLRP3
0	1.98566	0.721	0.22	0	EREG	Macro-NLRP3
0	1.9661	0.779	0.494	0	CXCL8	Macro-NLRP3
0	1.95897	0.922	0.697	0	TIMP1	Macro-NLRP3
0	1.8403	0.446	0.201	0	CCL3L3	Macro-NLRP3
0	1.82255	0.358	0.106	0	INHBA	Macro-NLRP3
0	1.70947	0.824	0.43	0	IL1B	Macro-NLRP3
0	1.68666	0.74	0.372	0	CXCL2	Macro-NLRP3
1.24488e-250	1.6228	0.242	0.109	4.9266e-246	CXCL1	Macro-NLRP3
0	1.57866	0.539	0.198	0	THBS1	Macro-NLRP3
0	1.55064	0.77	0.452	0	C15orf48	Macro-NLRP3
0	1.50009	0.575	0.283	0	PTGS2	Macro-NLRP3
0	1.49175	0.919	0.695	0	SOD2	Macro-NLRP3
0	1.46021	0.509	0.176	0	MMP19	Macro-NLRP3
0	1.4459	0.663	0.445	0	CCL3	Macro-NLRP3
0	1.44467	0.655	0.306	0	IL1RN	Macro-NLRP3
3.01516e-134	1.444	0.66	0.564	1.19325e-129	MT2A	Macro-NLRP3
0	1.38504	0.914	0.656	0	PLAUR	Macro-NLRP3
0	1.31318	0.736	0.391	0	G0S2	Macro-NLRP3
0	1.31253	0.314	0.098	0	TNFAIP6	Macro-NLRP3
0	1.26954	0.226	0.085	0	IL6	Macro-NLRP3
0	1.24674	0.999	0.997	0	FTH1	Macro-NLRP3
0	1.17209	0.615	0.252	0	SLC25A37	Macro-NLRP3
0	1.16318	0.263	0.045	0	TNIP3	Macro-NLRP3
7.90278e-39	1.13797	0.141	0.094	3.12752e-34	MT1G	Macro-NLRP3
1.36889e-158	1.13682	0.541	0.397	5.41738e-154	CCL4	Macro-NLRP3
0	1.13561	0.636	0.315	0	OLR1	Macro-NLRP3
0	1.11961	0.963	0.783	0	BTG1	Macro-NLRP3
0	1.0882	0.876	0.662	0	CD44	Macro-NLRP3
7.02208e-147	1.07772	0.484	0.338	2.77899e-142	CCL4L2	Macro-NLRP3
0	1.06867	0.539	0.213	0	ANPEP	Macro-NLRP3
0	1.06733	0.857	0.61	0	IER3	Macro-NLRP3
0	1.06542	0.674	0.367	0	GK	Macro-NLRP3
0	1.06219	0.696	0.4	0	PPIF	Macro-NLRP3
0	1.06204	0.686	0.33	0	VEGFA	Macro-NLRP3
0	1.03919	0.519	0.177	0	AQP9	Macro-NLRP3
0	1.02421	0.306	0.096	0	IL1A	Macro-NLRP3
0	0.988451	0.661	0.288	0	TREM1	Macro-NLRP3
0	0.97341	0.403	0.124	0	MCEMP1	Macro-NLRP3
1.92059e-96	0.956248	0.35	0.249	7.60074e-92	MT1X	Macro-NLRP3
0	0.936621	0.4	0.12	0	PID1	Macro-NLRP3
0	0.933052	0.938	0.695	0	NAMPT	Macro-NLRP3
0	0.932359	0.419	0.168	0	CLEC5A	Macro-NLRP3
0	0.923853	0.708	0.471	0	ALDOA	Macro-NLRP3
0	0.911105	0.742	0.378	0	SLC11A1	Macro-NLRP3
0	0.907471	0.757	0.528	0	PLIN2	Macro-NLRP3
2.27799e-264	0.906785	0.125	0.034	9.01515e-260	SERPINB2	Macro-NLRP3
0	0.894769	0.166	0.034	0	ANGPTL4	Macro-NLRP3
0	0.889741	0.501	0.26	0	PHLDA1	Macro-NLRP3
0	0.88855	0.608	0.316	0	ATP13A3	Macro-NLRP3
0	0.886499	0.672	0.466	0	CHMP1B	Macro-NLRP3
0	0.879069	0.737	0.535	0	NINJ1	Macro-NLRP3
0	0.860539	0.65	0.358	0	HBEGF	Macro-NLRP3
1.83694e-194	0.859331	0.334	0.195	7.2697e-190	SDS	Macro-NLRP3
0	0.84844	0.711	0.505	0	BNIP3L	Macro-NLRP3
0	0.844267	0.447	0.201	0	SPHK1	Macro-NLRP3
0	0.83972	0.847	0.565	0	SERPINA1	Macro-NLRP3
0	0.835686	0.775	0.508	0	ETS2	Macro-NLRP3
0	0.829032	0.591	0.344	0	AREG	Macro-NLRP3
0	0.824623	0.351	0.16	0	SDC2	Macro-NLRP3
0	0.824565	0.661	0.283	0	VCAN	Macro-NLRP3
0	0.82267	0.791	0.534	0	SLC2A3	Macro-NLRP3
0	0.816872	0.933	0.783	0	PNRC1	Macro-NLRP3
0	0.814886	0.841	0.597	0	BCL2A1	Macro-NLRP3
0	0.810641	0.413	0.155	0	LINC01272	Macro-NLRP3
1.77105e-270	0.803406	0.241	0.102	7.00894e-266	MIR3945HG	Macro-NLRP3
0	0.803267	0.753	0.539	0	ATP1B3	Macro-NLRP3
0	0.800749	0.374	0.169	0	DUSP4	Macro-NLRP3
0	0.797789	0.5	0.264	0	THBD	Macro-NLRP3
0	0.796975	0.473	0.163	0	CD300E	Macro-NLRP3
2.29356e-97	0.795884	0.213	0.127	9.07676e-93	MT1F	Macro-NLRP3
0	0.794292	0.787	0.572	0	HIF1A	Macro-NLRP3
0	0.790785	0.374	0.116	0	SEMA6B	Macro-NLRP3
0	0.789817	0.403	0.16	0	SLC16A10	Macro-NLRP3
2.20524e-232	0.788219	0.375	0.216	8.72722e-228	IL7R	Macro-NLRP3
0	0.779868	0.7	0.414	0	FOSL2	Macro-NLRP3
0	0.770662	0.289	0.129	0	SLC39A8	Macro-NLRP3
0	0.766274	0.973	0.929	0	GAPDH	Macro-NLRP3
6.60551e-289	0.763514	0.273	0.119	2.61413e-284	RETN	Macro-NLRP3
9.67513e-291	0.759665	0.263	0.113	3.82893e-286	IL10	Macro-NLRP3
0	0.759149	0.704	0.459	0	FLNA	Macro-NLRP3
4.91468e-49	0.750827	0.188	0.129	1.94499e-44	MT1E	Macro-NLRP3
0	0.740497	0.564	0.345	0	RGCC	Macro-NLRP3
0	0.72986	0.653	0.411	0	SERPINB9	Macro-NLRP3
0	0.72946	0.893	0.762	0	ANXA5	Macro-NLRP3
0	0.724171	0.637	0.426	0	ATP2B1	Macro-NLRP3
0	0.724096	0.244	0.096	0	FLT1	Macro-NLRP3
0	0.724019	0.603	0.403	0	WTAP	Macro-NLRP3
0	0.723607	0.391	0.161	0	LUCAT1	Macro-NLRP3
0	0.723289	0.911	0.739	0	NFKBIA	Macro-NLRP3
8.46027e-214	0.721655	0.335	0.183	3.34815e-209	MMP9	Macro-NLRP3
7.19705e-132	0.720364	0.101	0.038	2.84823e-127	IL23A	Macro-NLRP3
6.52728e-228	0.718989	0.441	0.274	2.58317e-223	PHLDA2	Macro-NLRP3
0	0.718798	0.723	0.459	0	UPP1	Macro-NLRP3
3.5608e-146	0.712489	0.115	0.044	1.40919e-141	TNFSF15	Macro-NLRP3
0	0.710663	0.335	0.139	0	GPR84	Macro-NLRP3
0	0.710233	0.48	0.292	0	TNIP1	Macro-NLRP3
0	0.70515	0.825	0.65	0	LDHA	Macro-NLRP3
0	2.00222	0.629	0.053	0	CD1C	DC-CD1C
0	1.88206	0.491	0.047	0	FCER1A	DC-CD1C
0	1.82258	0.346	0.121	0	S100B	DC-CD1C
0	1.70624	0.398	0.102	0	LTB	DC-CD1C
0	1.67826	0.591	0.133	0	CST7	DC-CD1C
0	1.58657	0.793	0.341	0	PPA1	DC-CD1C
0	1.44937	0.446	0.037	0	CD1E	DC-CD1C
0	1.43675	0.974	0.659	0	HLA-DQA1	DC-CD1C
0	1.41879	0.61	0.166	0	CLEC10A	DC-CD1C
0	1.37784	0.121	0.019	0	CCL17	DC-CD1C
0	1.36552	0.978	0.729	0	HLA-DQB1	DC-CD1C
0	1.35221	0.996	0.843	0	HLA-DPB1	DC-CD1C
0	1.35155	0.538	0.107	0	PKIB	DC-CD1C
0	1.31782	0.249	0.018	0	CD1A	DC-CD1C
0	1.29358	0.353	0.118	0	HLA-DQB2	DC-CD1C
0	1.29314	0.677	0.343	0	AREG	DC-CD1C
0	1.25508	0.187	0.006	0	CD207	DC-CD1C
0	1.241	0.344	0.075	0	CCR7	DC-CD1C
0	1.19323	0.839	0.516	0	GPR183	DC-CD1C
0	1.13991	0.348	0.043	0	PPP1R14A	DC-CD1C
0	1.13907	0.662	0.376	0	INSIG1	DC-CD1C
0	1.12569	0.636	0.362	0	HLA-DQA2	DC-CD1C
0	1.08039	0.995	0.865	0	HLA-DPA1	DC-CD1C
0	1.04127	0.753	0.293	0	JAML	DC-CD1C
0	1.02976	0.824	0.606	0	HLA-DRB5	DC-CD1C
0	1.02564	0.999	0.928	0	HLA-DRA	DC-CD1C
0	0.979771	0.993	0.905	0	HLA-DRB1	DC-CD1C
4.43717e-283	0.979368	0.782	0.578	1.75601e-278	HSPD1	DC-CD1C
0	0.967381	0.997	0.957	0	CD74	DC-CD1C
6.10472e-192	0.957379	0.775	0.616	2.41594e-187	HSPE1	DC-CD1C
0	0.954637	0.315	0.045	0	SPIB	DC-CD1C
0	0.940326	0.707	0.382	0	NR4A3	DC-CD1C
1.49091e-235	0.935343	0.665	0.475	5.90026e-231	C15orf48	DC-CD1C
0	0.864044	0.391	0.05	0	SLC38A1	DC-CD1C
0	0.856215	0.785	0.592	0	CD83	DC-CD1C
0	0.851551	0.587	0.239	0	LGALS2	DC-CD1C
0	0.851338	0.402	0.082	0	NDRG2	DC-CD1C
0	0.842514	0.932	0.743	0	COTL1	DC-CD1C
1.92183e-138	0.814762	0.431	0.273	7.60564e-134	ZFAND2A	DC-CD1C
0	0.814482	0.523	0.201	0	RUNX3	DC-CD1C
0	0.80277	0.667	0.35	0	CNN2	DC-CD1C
0	0.789904	0.759	0.517	0	GSN	DC-CD1C
0	0.785037	0.474	0.12	0	PLD4	DC-CD1C
0	0.782713	0.434	0.176	0	PLAC8	DC-CD1C
4.05466e-128	0.777763	0.337	0.208	1.60463e-123	MIR155HG	DC-CD1C
2.39243e-292	0.76497	0.79	0.613	9.46806e-288	SERPINB1	DC-CD1C
0	0.76079	0.405	0.107	0	GPAT3	DC-CD1C
0	0.756491	0.746	0.473	0	CXCR4	DC-CD1C
0	0.754939	0.993	0.948	0	RPS23	DC-CD1C
0	0.751	0.705	0.414	0	SPINT2	DC-CD1C
0	0.748349	0.649	0.388	0	PEA15	DC-CD1C
1.00749e-191	0.747804	0.463	0.275	3.98714e-187	BAG3	DC-CD1C
0	0.744429	0.804	0.561	0	REL	DC-CD1C
0	0.740459	0.629	0.394	0	RALA	DC-CD1C
0	0.726084	0.746	0.542	0	SYNGR2	DC-CD1C
0	0.726071	0.992	0.952	0	RPS18	DC-CD1C
0	0.725042	0.632	0.328	0	CYTIP	DC-CD1C
0	0.724497	0.546	0.262	0	SNHG15	DC-CD1C
0	0.716868	0.672	0.417	0	SERPINB9	DC-CD1C
0	0.715238	0.293	0.062	0	LAMP3	DC-CD1C
0	0.710626	0.666	0.399	0	ALDH2	DC-CD1C
0	0.704313	0.537	0.239	0	ETV3	DC-CD1C
0	0.692337	0.996	0.963	0	RPS19	DC-CD1C
0	0.691383	0.633	0.322	0	PAK1	DC-CD1C
4.306e-84	0.689033	0.733	0.671	1.7041e-79	HSPA1A	DC-CD1C
0	0.685017	0.19	0.032	0	CCL22	DC-CD1C
7.8537e-36	0.681094	0.324	0.256	3.1081e-31	HSPA6	DC-CD1C
2.57764e-258	0.676676	0.733	0.532	1.0201e-253	CDKN1A	DC-CD1C
0	0.672653	0.287	0.074	0	TCTN3	DC-CD1C
0	0.672466	0.826	0.687	0	RPS10	DC-CD1C
0	0.668477	0.335	0.081	0	GPR157	DC-CD1C
0	0.660703	0.893	0.702	0	EEF1G	DC-CD1C
0	0.659567	0.414	0.145	0	RHOF	DC-CD1C
1.7381e-160	0.659	0.376	0.221	6.87855e-156	IL7R	DC-CD1C
0	0.654258	0.408	0.172	0	DUSP4	DC-CD1C
0	0.652774	0.636	0.328	0	CSF2RA	DC-CD1C
0	0.651379	0.529	0.234	0	GRASP	DC-CD1C
0	0.648491	0.684	0.433	0	EZR	DC-CD1C
0	0.643712	0.991	0.951	0	RPS3A	DC-CD1C
6.71014e-234	0.640512	0.977	0.945	2.65554e-229	CST3	DC-CD1C
0	0.63868	0.97	0.86	0	RPL10A	DC-CD1C
0	0.637495	0.99	0.946	0	RPS6	DC-CD1C
0	0.637034	0.357	0.083	0	MCOLN2	DC-CD1C
0	0.635478	0.36	0.093	0	ADAM19	DC-CD1C
0	0.630936	0.989	0.937	0	RPL26	DC-CD1C
0	0.621602	0.252	0.049	0	NRARP	DC-CD1C
0	0.620847	0.983	0.921	0	RPS4X	DC-CD1C
2.29697e-113	0.617853	0.947	0.869	9.09027e-109	RPS29	DC-CD1C
0	0.614009	0.776	0.522	0	NR4A1	DC-CD1C
0	0.611166	0.3	0.113	0	FILIP1L	DC-CD1C
0	0.607827	0.728	0.453	0	CKLF	DC-CD1C
0	0.606439	0.978	0.914	0	RPL3	DC-CD1C
0	0.605999	0.603	0.296	0	IL2RG	DC-CD1C
7.95086e-266	0.600932	0.338	0.157	3.14655e-261	FAM110A	DC-CD1C
1.2866e-97	0.599862	0.668	0.519	5.09173e-93	HSPH1	DC-CD1C
0	0.599426	0.943	0.801	0	EEF1B2	DC-CD1C
0	0.595096	0.994	0.963	0	RPS24	DC-CD1C
0	0.593164	0.775	0.51	0	CRIP1	DC-CD1C
1.68434e-230	0.590965	0.979	0.916	6.66579e-226	RPS11	DC-CD1C
7.17789e-253	0.59085	0.489	0.27	2.84065e-248	PMAIP1	DC-CD1C
0	2.72672	0.455	0.046	0	SEPP1	Macro-FOLR2
0	2.29588	0.815	0.176	0	FOLR2	Macro-FOLR2
0	2.152	0.413	0.126	0	SELENOP	Macro-FOLR2
0	2.14352	0.349	0.012	0	LYVE1	Macro-FOLR2
0	2.10199	0.707	0.217	0	SLC40A1	Macro-FOLR2
0	2.00012	0.66	0.181	0	F13A1	Macro-FOLR2
0	1.98973	0.617	0.194	0	PLTP	Macro-FOLR2
0	1.88926	0.842	0.288	0	RNASE1	Macro-FOLR2
0	1.77411	0.685	0.254	0	MAF	Macro-FOLR2
0	1.72412	0.734	0.285	0	STAB1	Macro-FOLR2
0	1.71708	0.817	0.392	0	DAB2	Macro-FOLR2
0	1.65449	0.496	0.083	0	LILRB5	Macro-FOLR2
0	1.55768	0.432	0.151	0	PDK4	Macro-FOLR2
0	1.53307	0.812	0.367	0	MRC1	Macro-FOLR2
0	1.45761	0.79	0.387	0	MS4A4A	Macro-FOLR2
0	1.44763	0.974	0.492	0	C1QA	Macro-FOLR2
0	1.42481	0.779	0.466	0	LGMN	Macro-FOLR2
0	1.40669	0.804	0.413	0	CD163	Macro-FOLR2
0	1.35736	0.587	0.208	0	GPR34	Macro-FOLR2
0	1.31522	0.644	0.271	0	SLCO2B1	Macro-FOLR2
0	1.26418	0.658	0.29	0	A2M	Macro-FOLR2
0	1.25446	0.956	0.468	0	C1QB	Macro-FOLR2
0	1.24203	0.524	0.292	0	GYPC	Macro-FOLR2
0	1.23232	0.62	0.395	0	EGR1	Macro-FOLR2
0	1.2203	0.714	0.406	0	CFD	Macro-FOLR2
0	1.20802	0.662	0.28	0	VSIG4	Macro-FOLR2
0	1.19375	0.364	0.084	0	CD209	Macro-FOLR2
1.56615e-50	1.1896	0.188	0.114	6.19803e-46	CCL18	Macro-FOLR2
0	1.18395	0.559	0.228	0	FRMD4B	Macro-FOLR2
0	1.17852	0.946	0.442	0	C1QC	Macro-FOLR2
0	1.14778	0.37	0.105	0	WWP1	Macro-FOLR2
0	1.14316	0.904	0.679	0	FCGRT	Macro-FOLR2
0	1.1322	0.339	0.054	0	IGF1	Macro-FOLR2
0	1.12587	0.931	0.635	0	MS4A6A	Macro-FOLR2
0	1.12069	0.528	0.249	0	NRP1	Macro-FOLR2
8.70269e-282	1.11716	0.178	0.047	3.44409e-277	CCL13	Macro-FOLR2
0	1.10283	0.898	0.627	0	MS4A7	Macro-FOLR2
0	1.08327	0.395	0.141	0	SIGLEC1	Macro-FOLR2
0	1.07272	0.392	0.141	0	RGL1	Macro-FOLR2
2.36276e-125	1.05886	0.274	0.153	9.35064e-121	EMP1	Macro-FOLR2
0	1.05109	0.384	0.174	0	MAN1A1	Macro-FOLR2
0	1.04137	0.733	0.452	0	CSF1R	Macro-FOLR2
0	1.00666	0.841	0.526	0	MAFB	Macro-FOLR2
0	0.981975	0.449	0.194	0	AP2A2	Macro-FOLR2
0	0.974463	0.67	0.337	0	MSR1	Macro-FOLR2
0	0.961196	0.148	0.005	0	MAMDC2	Macro-FOLR2
0	0.955708	0.725	0.451	0	PLD3	Macro-FOLR2
0	0.953742	0.735	0.493	0	BLVRB	Macro-FOLR2
0	0.942692	0.473	0.228	0	TSPAN4	Macro-FOLR2
0	0.926923	0.719	0.461	0	KCTD12	Macro-FOLR2
0	0.926526	0.316	0.086	0	COLEC12	Macro-FOLR2
3.58201e-264	0.924152	0.38	0.184	1.41758e-259	EMB	Macro-FOLR2
0	0.901559	0.429	0.183	0	MTSS1	Macro-FOLR2
1.27592e-283	0.89967	0.38	0.179	5.04947e-279	GAS6	Macro-FOLR2
0	0.894733	0.319	0.105	0	SDC3	Macro-FOLR2
0	0.888292	0.207	0.027	0	CXCL12	Macro-FOLR2
3.16249e-302	0.886901	0.558	0.34	1.25156e-297	ADAP2	Macro-FOLR2
0	0.886513	0.667	0.484	0	SNX6	Macro-FOLR2
1.27701e-127	0.886087	0.224	0.111	5.05377e-123	EGR2	Macro-FOLR2
1.18859e-161	0.885525	0.463	0.297	4.70384e-157	KLF2	Macro-FOLR2
8.67148e-158	0.879452	0.601	0.435	3.43174e-153	HMOX1	Macro-FOLR2
1.42334e-218	0.877249	0.137	0.036	5.63288e-214	VCAM1	Macro-FOLR2
1.18973e-297	0.87269	0.403	0.188	4.70835e-293	FUCA1	Macro-FOLR2
7.07399e-263	0.858788	0.526	0.321	2.79953e-258	IQGAP2	Macro-FOLR2
3.86399e-232	0.855476	0.476	0.279	1.52918e-227	CPM	Macro-FOLR2
0	0.854847	0.176	0.038	0	EGFL7	Macro-FOLR2
0	0.848331	0.296	0.092	0	ITSN1	Macro-FOLR2
3.17109e-285	0.840346	0.29	0.112	1.25496e-280	SESN1	Macro-FOLR2
0	0.837009	0.39	0.132	0	LTC4S	Macro-FOLR2
1.11675e-227	0.828033	0.419	0.23	4.41952e-223	ZFHX3	Macro-FOLR2
2.16001e-228	0.822309	0.283	0.12	8.54824e-224	FILIP1L	Macro-FOLR2
1.24619e-279	0.819707	0.369	0.166	4.9318e-275	MERTK	Macro-FOLR2
0	0.817067	0.826	0.59	0	CD14	Macro-FOLR2
0	0.80983	0.123	0.017	0	TTN	Macro-FOLR2
0	0.807538	0.248	0.076	0	IGFBP4	Macro-FOLR2
2.15771e-189	0.795826	0.584	0.402	8.53915e-185	LMNA	Macro-FOLR2
6.47859e-300	0.79568	0.315	0.122	2.5639e-295	GATM	Macro-FOLR2
4.09161e-159	0.795325	0.584	0.42	1.61925e-154	LIPA	Macro-FOLR2
1.60165e-90	0.795175	0.53	0.455	6.33852e-86	KLF4	Macro-FOLR2
1.34002e-284	0.790921	0.532	0.303	5.30313e-280	C3AR1	Macro-FOLR2
5.53072e-298	0.789416	0.706	0.517	2.18878e-293	MFSD1	Macro-FOLR2
3.79488e-246	0.787269	0.544	0.337	1.50182e-241	LRP1	Macro-FOLR2
0	0.778687	0.252	0.063	0	PDGFC	Macro-FOLR2
1.91273e-254	0.772654	0.835	0.668	7.56965e-250	JUN	Macro-FOLR2
9.30061e-267	0.767648	0.609	0.392	3.68072e-262	CD302	Macro-FOLR2
3.88211e-165	0.767389	0.348	0.19	1.53635e-160	SLC1A3	Macro-FOLR2
4.69735e-167	0.756944	0.555	0.418	1.85898e-162	CLTC	Macro-FOLR2
0	0.743136	0.207	0.04	0	GFRA2	Macro-FOLR2
9.84673e-235	0.742336	0.367	0.171	3.89684e-230	CCL2	Macro-FOLR2
8.58633e-181	0.742126	0.377	0.213	3.39804e-176	EPS15	Macro-FOLR2
1.5041e-218	0.741728	0.368	0.186	5.95249e-214	SPRED1	Macro-FOLR2
8.97954e-219	0.737745	0.654	0.493	3.55365e-214	RBPJ	Macro-FOLR2
1.25297e-242	0.734337	0.39	0.191	4.95864e-238	FCHO2	Macro-FOLR2
0	0.729339	0.972	0.903	0	ITM2B	Macro-FOLR2
0	0.727717	0.252	0.059	0	ME1	Macro-FOLR2
8.04098e-185	0.724978	0.506	0.33	3.18222e-180	CD84	Macro-FOLR2
6.42756e-95	0.723716	0.385	0.276	2.54371e-90	NEU1	Macro-FOLR2
3.39478e-265	0.722257	0.254	0.091	1.34349e-260	EPS8	Macro-FOLR2
4.45562e-289	0.715987	0.244	0.082	1.76331e-284	SLC9A9	Macro-FOLR2
2.75769e-190	0.715887	0.59	0.434	1.09136e-185	CD4	Macro-FOLR2
0	3.8219	0.947	0.313	0	S100A8	Mono-CD14
0	3.63667	0.974	0.52	0	S100A9	Mono-CD14
0	2.93126	0.679	0.072	0	S100A12	Mono-CD14
0	2.61389	0.848	0.193	0	FCN1	Mono-CD14
0	2.46995	0.816	0.257	0	VCAN	Mono-CD14
0	2.04403	0.655	0.257	0	CSF3R	Mono-CD14
0	1.95242	0.743	0.493	0	MNDA	Mono-CD14
2.72821e-255	1.64553	0.717	0.611	1.07969e-250	IFITM2	Mono-CD14
0	1.63195	0.651	0.343	0	FPR1	Mono-CD14
0	1.56793	0.698	0.431	0	CD55	Mono-CD14
0	1.56746	0.919	0.795	0	LYZ	Mono-CD14
0	1.55752	0.48	0.206	0	THBS1	Mono-CD14
0	1.54308	0.29	0.046	0	RIPOR2	Mono-CD14
0	1.51929	0.515	0.262	0	NLRP3	Mono-CD14
0	1.50605	0.426	0.12	0	SELL	Mono-CD14
0	1.49456	0.515	0.155	0	CD300E	Mono-CD14
0	1.45284	0.745	0.441	0	IL1B	Mono-CD14
3.3253e-298	1.44646	0.325	0.169	1.31599e-293	AC020656.1	Mono-CD14
1.06702e-57	1.43689	0.186	0.13	4.22274e-53	IL1R2	Mono-CD14
0	1.42507	0.4	0.075	0	APOBEC3A	Mono-CD14
0	1.39129	0.181	0.025	0	SERPINB2	Mono-CD14
0	1.38422	0.513	0.266	0	SLC25A37	Mono-CD14
0	1.37424	0.9	0.7	0	NAMPT	Mono-CD14
0	1.35916	0.442	0.187	0	AQP9	Mono-CD14
0	1.34795	0.519	0.249	0	EREG	Mono-CD14
0	1.32339	0.529	0.322	0	ACSL1	Mono-CD14
0	1.29367	0.279	0.065	0	CYP1B1	Mono-CD14
0	1.27445	0.622	0.459	0	EVI2B	Mono-CD14
0.00125166	1.24743	0.218	0.254	1	TAOK1	Mono-CD14
0	1.2438	0.423	0.183	0	CLEC4E	Mono-CD14
0	1.20629	0.497	0.36	0	GCA	Mono-CD14
0	1.18664	0.605	0.334	0	CSTA	Mono-CD14
0	1.18251	0.147	0.03	0	FFAR2	Mono-CD14
5.99726e-203	1.17801	0.13	0.045	2.37342e-198	HBB	Mono-CD14
0	1.17429	0.936	0.83	0	CTSS	Mono-CD14
0	1.17152	0.212	0.051	0	LRG1	Mono-CD14
0	1.15852	0.205	0.03	0	VNN2	Mono-CD14
0	1.15562	0.522	0.199	0	CFP	Mono-CD14
0	1.14668	0.402	0.158	0	CLEC12A	Mono-CD14
0	1.1418	0.118	0.008	0	PROK2	Mono-CD14
0	1.14115	0.299	0.058	0	CDA	Mono-CD14
0	1.13991	0.761	0.609	0	BCL2A1	Mono-CD14
0	1.13817	0.296	0.059	0	RBP7	Mono-CD14
3.1724e-212	1.11677	0.18	0.077	1.25548e-207	HCAR2	Mono-CD14
0	1.10857	0.686	0.536	0	TKT	Mono-CD14
0	1.10041	0.683	0.474	0	C5AR1	Mono-CD14
0	1.09778	0.393	0.226	0	EHD1	Mono-CD14
0	1.09489	0.37	0.163	0	LUCAT1	Mono-CD14
0	1.09436	0.315	0.122	0	LRRK2	Mono-CD14
0	1.09132	0.939	0.788	0	S100A4	Mono-CD14
0	1.084	0.525	0.312	0	DUSP6	Mono-CD14
0	1.07914	0.169	0.018	0	FOLR3	Mono-CD14
0	1.06592	0.531	0.307	0	TREM1	Mono-CD14
0	1.04226	0.216	0.074	0	TMEM154	Mono-CD14
5.46305e-137	1.04143	0.402	0.314	2.162e-132	SMCHD1	Mono-CD14
0	1.04028	0.261	0.089	0	FPR2	Mono-CD14
0	1.03771	0.286	0.101	0	ATP2B1-AS1	Mono-CD14
2.54183e-278	1.03523	0.546	0.43	1.00593e-273	IVNS1ABP	Mono-CD14
0	1.03424	0.451	0.219	0	CD36	Mono-CD14
4.38825e-221	1.03159	0.182	0.076	1.73665e-216	HCAR3	Mono-CD14
0	1.02478	0.543	0.326	0	FGR	Mono-CD14
0	1.02294	0.402	0.211	0	NUP214	Mono-CD14
0	1.02172	0.263	0.101	0	MEGF9	Mono-CD14
0	1.01586	0.452	0.214	0	LILRA5	Mono-CD14
3.4825e-256	1.00753	0.428	0.271	1.3782e-251	FYB1	Mono-CD14
0	1.00655	0.325	0.15	0	ICAM3	Mono-CD14
0	1.00579	0.267	0.097	0	MIR3945HG	Mono-CD14
5.56013e-264	0.999454	0.455	0.3	2.20042e-259	PTGS2	Mono-CD14
0	0.998857	0.387	0.211	0	LYST	Mono-CD14
2.30933e-207	0.978414	0.525	0.426	9.13916e-203	PPIF	Mono-CD14
0	0.972076	0.316	0.141	0	AC020916.1	Mono-CD14
0	0.968673	0.592	0.453	0	KDM6B	Mono-CD14
0	0.965373	0.681	0.508	0	CXCL8	Mono-CD14
1.69912e-256	0.964702	0.615	0.529	6.72427e-252	SAMSN1	Mono-CD14
1.45548e-258	0.964473	0.373	0.218	5.76005e-254	OSM	Mono-CD14
2.59246e-267	0.960455	0.683	0.606	1.02597e-262	PLEK	Mono-CD14
0	0.957759	0.172	0.045	0	AC253572.2	Mono-CD14
1.64774e-212	0.95233	0.461	0.345	6.52094e-208	NCF1	Mono-CD14
0	0.946681	0.635	0.489	0	PTPRE	Mono-CD14
0	0.94438	0.725	0.618	0	IER2	Mono-CD14
0	0.941212	0.582	0.431	0	MXD1	Mono-CD14
0	0.940653	0.804	0.701	0	TSPO	Mono-CD14
1.09158e-137	0.940322	0.271	0.177	4.31991e-133	LINC00936	Mono-CD14
1.49803e-264	0.936863	0.542	0.44	5.92846e-260	ATP2B1	Mono-CD14
0	0.934545	0.639	0.513	0	AP1S2	Mono-CD14
0	0.931645	0.568	0.429	0	STXBP2	Mono-CD14
5.8946e-247	0.917797	0.525	0.399	2.33279e-242	PDE4B	Mono-CD14
8.50417e-152	0.916892	0.517	0.442	3.36553e-147	SMAP2	Mono-CD14
3.46061e-239	0.914652	0.236	0.109	1.36954e-234	TNFAIP6	Mono-CD14
0	0.911275	0.31	0.147	0	VSIR	Mono-CD14
0	0.903691	0.457	0.286	0	LTA4H	Mono-CD14
0	0.898423	0.629	0.406	0	G0S2	Mono-CD14
3.67257e-241	0.897468	0.608	0.53	1.45342e-236	AHNAK	Mono-CD14
0	0.890426	0.342	0.133	0	MCEMP1	Mono-CD14
0	0.887773	0.842	0.706	0	SOD2	Mono-CD14
0	0.881781	0.842	0.746	0	MCL1	Mono-CD14
0	0.880475	0.478	0.307	0	CD93	Mono-CD14
3.62688e-288	0.876778	0.52	0.385	1.43534e-283	GPCPD1	Mono-CD14
2.10436e-298	0.876225	0.424	0.272	8.32802e-294	METTL9	Mono-CD14
9.43396e-265	0.874536	0.602	0.474	3.73349e-260	NCF2	Mono-CD14
0	3.28526	0.301	0.086	0	APOA2	Macro-CCL18
0	3.10239	0.357	0.107	0	ALB	Macro-CCL18
0	2.3284	0.825	0.433	0	APOC1	Macro-CCL18
0	2.26178	0.258	0.071	0	APOA1	Macro-CCL18
1.98739e-283	2.21351	0.205	0.051	7.8651e-279	APOC3	Macro-CCL18
2.92366e-300	2.05465	0.322	0.113	1.15704e-295	APOC2	Macro-CCL18
0	2.04068	0.862	0.43	0	APOE	Macro-CCL18
1.088e-91	1.79687	0.229	0.114	4.30574e-87	CCL18	Macro-CCL18
0	1.79004	0.425	0.132	0	SELENOP	Macro-CCL18
2.72279e-147	1.71546	0.57	0.477	1.07755e-142	FABP5	Macro-CCL18
0	1.69747	0.183	0.038	0	RBP4	Macro-CCL18
0	1.68256	1	0.998	0	FTL	Macro-CCL18
8.8499e-260	1.6232	0.164	0.036	3.50235e-255	AMBP	Macro-CCL18
2.88185e-218	1.52959	0.139	0.03	1.14049e-213	FABP1	Macro-CCL18
3.17129e-138	1.5143	0.405	0.246	1.25504e-133	SLC40A1	Macro-CCL18
2.95856e-222	1.49096	0.142	0.031	1.17085e-217	ALDOB	Macro-CCL18
6.66624e-49	1.41918	0.254	0.168	2.63817e-44	IFI27	Macro-CCL18
6.04914e-173	1.39147	0.35	0.166	2.39395e-168	NUPR1	Macro-CCL18
0	1.33713	0.802	0.488	0	C1QB	Macro-CCL18
8.12861e-197	1.31309	0.131	0.03	3.2169e-192	ORM1	Macro-CCL18
0	1.31058	0.813	0.512	0	C1QA	Macro-CCL18
1.54662e-288	1.24615	0.68	0.437	6.12073e-284	ATP5F1E	Macro-CCL18
1.76531e-187	1.22424	0.117	0.025	6.98623e-183	APOB	Macro-CCL18
1.66017e-49	1.18378	0.457	0.431	6.57012e-45	LIPA	Macro-CCL18
4.03686e-128	1.1395	0.129	0.039	1.59759e-123	VTN	Macro-CCL18
1.55502e-168	1.11676	0.11	0.024	6.15399e-164	APOH	Macro-CCL18
2.22148e-54	1.10699	0.342	0.264	8.79153e-50	ATP5ME	Macro-CCL18
4.56925e-56	1.09929	0.348	0.272	1.80828e-51	ATP5MD	Macro-CCL18
1.35482e-132	1.09709	0.111	0.03	5.36169e-128	TF	Macro-CCL18
3.90361e-45	1.09661	0.309	0.24	1.54485e-40	ATP5PF	Macro-CCL18
5.49816e-44	1.03316	0.497	0.49	2.1759e-39	LGMN	Macro-CCL18
5.83467e-91	1.02348	0.638	0.669	2.30907e-86	BRI3	Macro-CCL18
1.95715e-41	1.01213	0.322	0.261	7.74543e-37	ATP5MF	Macro-CCL18
8.4068e-120	1.00736	0.722	0.792	3.32699e-115	CSTB	Macro-CCL18
2.49711e-63	1.00318	0.192	0.104	9.88232e-59	OTOA	Macro-CCL18
1.61923e-72	0.995889	0.473	0.379	6.4081e-68	GPNMB	Macro-CCL18
8.23738e-09	0.991031	0.2	0.18	0.000325994	GCHFR	Macro-CCL18
2.97282e-69	0.988284	0.422	0.339	1.17649e-64	ATP5MG	Macro-CCL18
1.12044e-38	0.983575	0.329	0.272	4.43414e-34	ATP5MC3	Macro-CCL18
0	0.972664	0.995	0.996	0	TMSB4X	Macro-CCL18
9.7297e-08	0.951813	0.432	0.516	0.00385053	BLVRB	Macro-CCL18
2.9411e-20	0.945869	0.243	0.201	1.16394e-15	SELENOW	Macro-CCL18
3.36161e-101	0.94228	0.659	0.733	1.33036e-96	PRDX1	Macro-CCL18
2.09523e-127	0.929424	0.771	0.765	8.29187e-123	CTSD	Macro-CCL18
2.29464e-169	0.924746	0.756	0.845	9.08102e-165	CD63	Macro-CCL18
1.23354e-99	0.924596	0.1	0.03	4.88175e-95	HP	Macro-CCL18
1.55621e-20	0.924343	0.284	0.249	6.1587e-16	ATP5PD	Macro-CCL18
3.32471e-23	0.921261	0.262	0.22	1.31575e-18	ATP5PO	Macro-CCL18
3.62644e-230	0.921215	0.703	0.467	1.43516e-225	C1QC	Macro-CCL18
2.45597e-38	0.920503	0.356	0.301	9.71951e-34	ELOB	Macro-CCL18
1.16803e-86	0.915203	0.666	0.727	4.62247e-82	LGALS3	Macro-CCL18
6.58301e-25	0.887251	0.354	0.316	2.60523e-20	A2M	Macro-CCL18
5.00742e-15	0.88316	0.226	0.193	1.98169e-10	ATP5IF1	Macro-CCL18
3.62371e-290	0.881708	0.913	0.934	1.43408e-285	RPL41	Macro-CCL18
6.7054e-05	0.86315	0.324	0.362	1	CD59	Macro-CCL18
2.55577e-15	0.860956	0.433	0.473	1.01145e-10	PLD3	Macro-CCL18
3.38575e-53	0.857225	0.424	0.349	1.33991e-48	ATP5MC2	Macro-CCL18
1.74906e-21	0.847677	0.24	0.196	6.92189e-17	MICOS10	Macro-CCL18
8.95296e-172	0.837343	0.829	0.88	3.54313e-167	RPS29	Macro-CCL18
2.26734e-111	0.821425	0.781	0.852	8.97298e-107	AIF1	Macro-CCL18
2.36875e-10	0.814976	0.218	0.196	9.37434e-06	SEM1	Macro-CCL18
1.13205e-33	0.813497	0.609	0.773	4.48008e-29	UQCRB	Macro-CCL18
2.54678e-136	0.805936	0.763	0.896	1.00789e-131	YBX1	Macro-CCL18
0.0337543	0.800234	0.417	0.53	1	CALM3	Macro-CCL18
2.01829e-19	0.798895	0.382	0.361	7.98738e-15	MSR1	Macro-CCL18
9.44568e-11	0.793313	0.449	0.505	3.73813e-06	CD81	Macro-CCL18
6.02241e-14	0.786918	0.531	0.685	2.38337e-09	COX6C	Macro-CCL18
0.00802751	0.786494	0.378	0.452	1	LY96	Macro-CCL18
1.75277e-07	0.785861	0.424	0.503	0.00693658	MGST3	Macro-CCL18
2.06596e-22	0.784261	0.277	0.233	8.17604e-18	SNHG29	Macro-CCL18
1.3904e-13	0.781337	0.189	0.154	5.50251e-09	SCD	Macro-CCL18
3.94942e-23	0.774332	0.276	0.222	1.56298e-18	FOLR2	Macro-CCL18
6.20738e-92	0.768932	0.749	0.86	2.45657e-87	RPS20	Macro-CCL18
1.98446e-09	0.768837	0.28	0.273	7.85351e-05	ATP5MPL	Macro-CCL18
1.00219e-255	0.765819	0.978	0.99	3.96616e-251	TPT1	Macro-CCL18
2.83561e-19	0.754243	0.165	0.119	1.12219e-14	ALDH1A1	Macro-CCL18
3.05377e-128	0.754057	0.799	0.893	1.20853e-123	RPL27A	Macro-CCL18
1.19391e-05	0.749725	0.209	0.2	0.47249	ATP5F1C	Macro-CCL18
0.439746	0.744536	0.376	0.474	1	PEBP1	Macro-CCL18
1.92116e-12	0.741454	0.551	0.723	7.603e-08	NDUFA4	Macro-CCL18
8.29639e-10	0.740012	0.307	0.3	3.2833e-05	PLA2G7	Macro-CCL18
0.000691478	0.73356	0.244	0.247	1	NPL	Macro-CCL18
5.70073e-158	0.728612	0.789	0.889	2.25606e-153	NPC2	Macro-CCL18
8.31224e-46	0.726238	0.106	0.049	3.28957e-41	RARRES1	Macro-CCL18
7.72417e-78	0.725129	0.521	0.403	3.05684e-73	RACK1	Macro-CCL18
0.0017573	0.724472	0.481	0.643	1	UQCR10	Macro-CCL18
9.59058e-42	0.723092	0.419	0.325	3.79547e-37	RNASE1	Macro-CCL18
1.00892e-52	0.718977	0.142	0.071	3.9928e-48	FABP3	Macro-CCL18
6.42611e-45	0.714349	0.658	0.747	2.54313e-40	RPL36A	Macro-CCL18
0.206458	0.71244	0.359	0.433	1	PTMS	Macro-CCL18
4.60267e-15	0.709681	0.315	0.288	1.82151e-10	TREM2	Macro-CCL18
3.25924e-12	0.708911	0.145	0.216	1.28985e-07	IGKC	Macro-CCL18
8.61982e-80	0.702027	0.739	0.869	3.41129e-75	RPL38	Macro-CCL18
0.564729	0.68671	0.268	0.324	1	NDUFB8	Macro-CCL18
7.36547e-60	0.686453	0.667	0.751	2.91489e-55	CD68	Macro-CCL18
0.822433	0.683683	0.399	0.519	1	CHCHD10	Macro-CCL18
0.000101764	0.682004	0.19	0.181	1	COPS9	Macro-CCL18
0.0241045	0.680376	0.201	0.204	1	FUCA1	Macro-CCL18
2.59201e-05	0.677599	0.206	0.197	1	JPT1	Macro-CCL18
0.000348133	0.677197	0.374	0.42	1	MS4A4A	Macro-CCL18
0	7.42754	0.999	0.005	0	TPSAB1	Mast cell
0	6.61451	0.999	0.011	0	TPSB2	Mast cell
0	6.15944	0.996	0.003	0	CPA3	Mast cell
0	5.09762	0.949	0.001	0	TPSD1	Mast cell
0	4.53179	0.978	0.004	0	GATA2	Mast cell
0	4.28384	0.969	0.04	0	CLU	Mast cell
0	3.43647	0.945	0.001	0	MS4A2	Mast cell
0	3.21682	0.906	0.001	0	HDC	Mast cell
0	3.11461	0.88	0.182	0	NSMCE1	Mast cell
0	3.10806	0.756	0.029	0	HPGD	Mast cell
0	3.042	0.959	0.121	0	LTC4S	Mast cell
0	3.01472	0.909	0.006	0	KIT	Mast cell
0	2.98879	0.919	0.004	0	SLC18A2	Mast cell
0	2.95902	0.93	0.001	0	IL1RL1	Mast cell
0	2.91527	0.825	0.191	0	CD69	Mast cell
0	2.86551	0.944	0.062	0	HPGDS	Mast cell
0	2.79108	0.904	0.041	0	VWA5A	Mast cell
0	2.76971	0.967	0.395	0	LMNA	Mast cell
0	2.53726	0.72	0.057	0	CSF1	Mast cell
0	2.34087	0.789	0.012	0	BACE2	Mast cell
0	2.32931	0.776	0.165	0	SOCS1	Mast cell
0	2.26437	0.826	0.131	0	GALC	Mast cell
0	2.2074	0.978	0.424	0	RAC2	Mast cell
0	2.19619	0.83	0.042	0	LAT	Mast cell
0	2.09459	0.816	0.451	0	TUBA1A	Mast cell
0	2.02426	0.762	0	0	RP11-354E11.2	Mast cell
0	1.9608	0.834	0.165	0	PTGS1	Mast cell
0	1.95837	0.856	0.221	0	CDC42EP3	Mast cell
0	1.92424	0.735	0.002	0	MAOB	Mast cell
0	1.91435	0.929	0.341	0	SELK	Mast cell
0	1.90053	0.712	0.084	0	LEO1	Mast cell
0	1.85124	0.899	0.445	0	DDIT4	Mast cell
0	1.83879	0.874	0.213	0	CD82	Mast cell
0	1.8367	0.623	0.003	0	RAB27B	Mast cell
0	1.7923	0.743	0.053	0	CNRIP1	Mast cell
0	1.7897	0.715	0.175	0	TSC22D1	Mast cell
0	1.77046	0.74	0.143	0	DUSP10	Mast cell
0	1.74157	0.668	0.107	0	GALNT6	Mast cell
0	1.73356	0.983	0.706	0	ANXA1	Mast cell
0	1.72614	0.641	0.021	0	C1orf186	Mast cell
0	1.72296	0.751	0.118	0	SYTL3	Mast cell
0	1.70578	0.574	0.021	0	RGS13	Mast cell
0	1.69798	0.777	0.101	0	ITM2C	Mast cell
0	1.69536	0.658	0.052	0	MARCH3	Mast cell
0	1.69456	0.999	0.473	0	AC090498.1	Mast cell
0	1.6791	0.95	0.553	0	TNFAIP3	Mast cell
0	1.67763	0.994	0.474	0	GNB2L1	Mast cell
0	1.67598	0.719	0.065	0	TSEN54	Mast cell
0	1.67446	0.941	0.533	0	NR4A1	Mast cell
0	1.6595	0.831	0.297	0	BIRC3	Mast cell
0	1.65212	0.253	0.001	0	CTSG	Mast cell
0	1.6504	0.665	0.02	0	MAST4	Mast cell
0	1.64007	0.7	0.121	0	CTD-3252C9.4	Mast cell
0	1.62752	0.949	0.534	0	NFKBIZ	Mast cell
0	1.61868	0.85	0.293	0	ACSL4	Mast cell
0	1.61563	0.814	0.206	0	RHBDD2	Mast cell
0	1.56411	0.639	0.007	0	SIGLEC6	Mast cell
0	1.54603	1	0.975	0	EEF1A1	Mast cell
0	1.54387	0.599	0.012	0	ITM2A	Mast cell
0	1.54296	0.566	0.051	0	PLPP1	Mast cell
0	1.54068	0.609	0	0	NTRK1	Mast cell
0	1.5395	0.668	0.036	0	SMYD3	Mast cell
0	1.52158	0.759	0.163	0	RHOH	Mast cell
0	1.51405	0.305	0	0	ADCYAP1	Mast cell
0	1.49962	0.304	0.002	0	PRG2	Mast cell
0	1.49141	0.878	0.375	0	IDS	Mast cell
0	1.4832	0.927	0.388	0	CD9	Mast cell
0	1.4749	0.914	0.529	0	BTG2	Mast cell
0	1.47479	0.987	0.672	0	FXYD5	Mast cell
0	1.47397	0.836	0.26	0	SEPT2	Mast cell
0	1.45946	0.62	0.045	0	ABCC4	Mast cell
0	1.45717	0.962	0.668	0	FOSB	Mast cell
0	1.45577	0.586	0.114	0	FAM46A	Mast cell
0	1.45431	0.586	0.005	0	GRAP2	Mast cell
0	1.45288	0.66	0.211	0	IFITM1	Mast cell
0	1.44578	0.912	0.444	0	BHLHE40	Mast cell
0	1.44435	1	0.954	0	VIM	Mast cell
0	1.44299	0.853	0.415	0	MYADM	Mast cell
0	1.4395	0.972	0.689	0	PPP1R15A	Mast cell
0	1.43412	0.552	0.006	0	SLC45A3	Mast cell
0	1.43014	0.844	0.345	0	ELL2	Mast cell
0	1.41378	0.755	0.363	0	AREG	Mast cell
0	1.41294	0.566	0.014	0	MLPH	Mast cell
0	1.41046	0.724	0.284	0	ZC3H12A	Mast cell
0	1.40102	0.842	0.335	0	ALOX5	Mast cell
0	1.39347	0.99	0.754	0	NFKBIA	Mast cell
0	1.38877	0.58	0.05	0	P2RX1	Mast cell
0	1.38092	0.545	0.075	0	ACOT7	Mast cell
0	1.37574	0.87	0.425	0	CD52	Mast cell
0	1.37476	0.536	0.002	0	GCSAML	Mast cell
0	1.37079	0.577	0.019	0	TESPA1	Mast cell
0	1.34688	0.713	0.324	0	NFKBID	Mast cell
0	1.34216	0.826	0.307	0	FOXP1	Mast cell
0	1.33551	0.612	0.175	0	TSPYL2	Mast cell
0	1.33456	0.99	0.764	0	MT-ND4L	Mast cell
0	1.32046	0.804	0.295	0	RELB	Mast cell
0	1.31481	0.976	0.786	0	ZFP36	Mast cell
0	1.31012	0.939	0.572	0	REL	Mast cell
0	1.3089	0.545	0.033	0	TNIK	Mast cell
0	1.30675	0.55	0.006	0	SKAP1	Mast cell
0	2.4864	0.916	0.242	0	STMN1	Macro-MKI67
0	2.46473	0.678	0.246	0	HIST1H4C	Macro-MKI67
0	2.16311	0.58	0.022	0	CENPF	Macro-MKI67
0	2.13596	0.647	0.014	0	MKI67	Macro-MKI67
0	2.11893	0.58	0.016	0	TOP2A	Macro-MKI67
0	1.97681	0.961	0.597	0	H2AFZ	Macro-MKI67
0	1.94796	0.61	0.016	0	TYMS	Macro-MKI67
0	1.91195	0.599	0.034	0	NUSAP1	Macro-MKI67
0	1.88225	0.967	0.713	0	TUBA1B	Macro-MKI67
0	1.85489	0.929	0.551	0	TUBB	Macro-MKI67
0	1.81116	0.867	0.364	0	HMGB2	Macro-MKI67
0	1.76998	0.923	0.643	0	HMGN2	Macro-MKI67
0	1.7256	0.502	0.011	0	UBE2C	Macro-MKI67
0	1.66845	0.982	0.814	0	HMGB1	Macro-MKI67
0	1.63217	0.664	0.087	0	CKS1B	Macro-MKI67
0	1.57535	0.588	0.11	0	PTTG1	Macro-MKI67
0	1.56424	0.443	0.008	0	RRM2	Macro-MKI67
0	1.50707	0.514	0.023	0	CDK1	Macro-MKI67
0	1.49868	0.567	0.026	0	TK1	Macro-MKI67
0	1.47323	0.691	0.274	0	DUT	Macro-MKI67
0	1.42027	0.882	0.482	0	NUCKS1	Macro-MKI67
0	1.38597	0.269	0.009	0	PCLAF	Macro-MKI67
0	1.37501	0.501	0.009	0	BIRC5	Macro-MKI67
0	1.3396	0.533	0.1	0	PCNA	Macro-MKI67
0	1.338	0.474	0.013	0	TPX2	Macro-MKI67
0	1.32734	0.409	0.007	0	HMMR	Macro-MKI67
0	1.3216	0.62	0.135	0	SMC4	Macro-MKI67
0	1.28991	0.382	0.007	0	ASPM	Macro-MKI67
0	1.23172	0.88	0.558	0	DEK	Macro-MKI67
0	1.21931	0.458	0.018	0	CLSPN	Macro-MKI67
0	1.20068	0.83	0.487	0	H2AFV	Macro-MKI67
0	1.1999	0.438	0.015	0	CDKN3	Macro-MKI67
0	1.19108	0.386	0.011	0	KIAA0101	Macro-MKI67
0	1.18894	0.543	0.075	0	SMC2	Macro-MKI67
0	1.18735	0.463	0.01	0	CENPM	Macro-MKI67
0	1.12198	0.372	0.008	0	CDC20	Macro-MKI67
0	1.11915	0.411	0.007	0	CEP55	Macro-MKI67
0	1.10754	0.634	0.189	0	TMPO	Macro-MKI67
0	1.10697	0.617	0.19	0	RPA3	Macro-MKI67
0	1.10325	0.667	0.268	0	DNMT1	Macro-MKI67
0	1.10099	0.424	0.068	0	CKAP2	Macro-MKI67
0	1.10088	0.692	0.321	0	RANBP1	Macro-MKI67
0	1.09911	0.457	0.036	0	RAD51AP1	Macro-MKI67
0	1.08466	0.353	0.019	0	CCNB1	Macro-MKI67
0	1.07725	0.372	0.004	0	GTSE1	Macro-MKI67
0	1.07623	0.434	0.025	0	PRC1	Macro-MKI67
0	1.06358	0.521	0.09	0	DTYMK	Macro-MKI67
0	1.0552	0.441	0.058	0	MCM7	Macro-MKI67
1.48205e-204	1.04433	0.397	0.136	5.86522e-200	S100B	Macro-MKI67
1.46003e-305	1.04151	0.551	0.198	5.77807e-301	KPNA2	Macro-MKI67
0	1.03528	0.648	0.262	0	NASP	Macro-MKI67
0	1.01223	0.519	0.17	0	H2AFX	Macro-MKI67
0	0.993053	0.371	0.011	0	CCNB2	Macro-MKI67
0	0.991654	0.415	0.032	0	DHFR	Macro-MKI67
0	0.983178	0.582	0.197	0	ANP32E	Macro-MKI67
1.32402e-252	0.981055	0.619	0.298	5.2398e-248	IDH2	Macro-MKI67
0	0.976472	0.329	0.021	0	CENPE	Macro-MKI67
3.49054e-270	0.969565	0.826	0.575	1.38138e-265	RAN	Macro-MKI67
0	0.96904	0.483	0.074	0	CENPW	Macro-MKI67
0	0.959476	0.313	0.062	0	HIST1H1D	Macro-MKI67
5.75643e-247	0.957165	0.836	0.503	2.27811e-242	YWHAH	Macro-MKI67
0	0.953938	0.413	0.017	0	CENPK	Macro-MKI67
0	0.952114	0.429	0.019	0	ZWINT	Macro-MKI67
0	0.947817	0.455	0.079	0	HMGB3	Macro-MKI67
6.91188e-267	0.940016	0.821	0.522	2.73538e-262	ANP32B	Macro-MKI67
0	0.929618	0.354	0.006	0	AURKB	Macro-MKI67
0	0.924742	0.495	0.139	0	FAM111A	Macro-MKI67
1.18148e-162	0.923106	0.686	0.424	4.6757e-158	TUBA1C	Macro-MKI67
0	0.905538	0.346	0.005	0	CCNA2	Macro-MKI67
0	0.905083	0.407	0.014	0	MAD2L1	Macro-MKI67
5.71196e-125	0.903182	0.789	0.581	2.26051e-120	ARL6IP1	Macro-MKI67
0	0.901373	0.286	0.003	0	DLGAP5	Macro-MKI67
0	0.889767	0.395	0.027	0	CENPU	Macro-MKI67
5.38377e-288	0.886088	0.595	0.233	2.13063e-283	PARP1	Macro-MKI67
0	0.882329	0.391	0.041	0	TMEM106C	Macro-MKI67
0	0.876617	0.251	0.012	0	HIST1H1B	Macro-MKI67
0	0.871879	0.31	0.007	0	KIF11	Macro-MKI67
0	0.867809	0.326	0.006	0	NCAPG	Macro-MKI67
0	0.863097	0.398	0.043	0	ATAD2	Macro-MKI67
4.45991e-214	0.861631	0.189	0.036	1.76501e-209	CD1A	Macro-MKI67
0	0.861566	0.398	0.066	0	KIF20B	Macro-MKI67
4.65599e-189	0.861214	0.63	0.313	1.84261e-184	CKS2	Macro-MKI67
4.08161e-175	0.857722	0.821	0.469	1.6153e-170	C1QC	Macro-MKI67
2.53543e-225	0.857443	0.653	0.333	1.0034e-220	LSM4	Macro-MKI67
0	0.856712	0.319	0.005	0	NUF2	Macro-MKI67
0	0.834952	0.408	0.056	0	GMNN	Macro-MKI67
0	0.833931	0.456	0.098	0	SKA2	Macro-MKI67
4.13446e-226	0.833858	0.997	0.975	1.63621e-221	PTMA	Macro-MKI67
0	0.833117	0.321	0.007	0	ANLN	Macro-MKI67
0	0.831581	0.331	0.021	0	HELLS	Macro-MKI67
6.07979e-202	0.830108	0.696	0.36	2.40608e-197	MZT2B	Macro-MKI67
0	0.823284	0.352	0.036	0	MCM4	Macro-MKI67
3.70505e-186	0.820142	0.65	0.336	1.46627e-181	RAD21	Macro-MKI67
1.92895e-196	0.818902	0.356	0.116	7.63384e-192	HIST1H1E	Macro-MKI67
6.79867e-280	0.805941	0.566	0.215	2.69058e-275	NUDT1	Macro-MKI67
3.06021e-227	0.800867	0.663	0.329	1.21108e-222	SNRPD1	Macro-MKI67
0	0.800378	0.421	0.077	0	DNAJC9	Macro-MKI67
0	0.799474	0.347	0.011	0	UHRF1	Macro-MKI67
2.20413e-171	0.799361	0.837	0.661	8.72283e-167	SLC25A5	Macro-MKI67
0	0.798115	0.495	0.146	0	LMNB1	Macro-MKI67
0	5.6914	0.976	0.02	0	GZMB	pDC
0	4.41127	0.416	0.011	0	PTGDS	pDC
0	3.38331	0.98	0.076	0	JCHAIN	pDC
0	3.32702	0.941	0.304	0	IRF7	pDC
0	3.14826	0.847	0.202	0	LDLRAD4	pDC
0	3.08227	0.885	0.043	0	TSPAN13	pDC
0	3.07006	0.865	0.093	0	IRF4	pDC
0	2.9224	0.856	0.011	0	LILRA4	pDC
0	2.77025	0.713	0.118	0	LTB	pDC
0	2.69381	0.874	0.108	0	ITM2C	pDC
0	2.66046	0.878	0.056	0	C12orf75	pDC
0	2.63886	0.788	0.025	0	CLIC3	pDC
0	2.55746	0.949	0.203	0	TCF4	pDC
0	2.48168	0.876	0.139	0	PLD4	pDC
0	2.43712	0.953	0.539	0	GPR183	pDC
0	2.43187	0.661	0.172	0	SOX4	pDC
0	2.3836	0.7	0.002	0	SCT	pDC
0	2.31993	0.917	0.186	0	PLAC8	pDC
0	2.3048	0.867	0.153	0	IL3RA	pDC
0	2.29175	0.868	0.216	0	PPP1R14B	pDC
0	2.25934	0.788	0.01	0	MZB1	pDC
0	2.25562	0.838	0.337	0	NR3C1	pDC
0	2.25505	0.885	0.217	0	CCDC50	pDC
0	2.25241	0.91	0.334	0	IRF8	pDC
0	2.20406	0.803	0.254	0	SLC7A5	pDC
0	2.1949	0.98	0.665	0	SEC61B	pDC
0	2.17527	0.821	0.405	0	NR4A3	pDC
0	2.14256	0.786	0.197	0	DUSP5	pDC
0	2.14234	0.888	0.22	0	UGCG	pDC
0	2.13646	0.722	0.057	0	SPIB	pDC
0	2.12327	0.839	0.45	0	EZR	pDC
0	2.12271	0.402	0.001	0	TCL1A	pDC
0	2.10968	0.952	0.569	0	HERPUD1	pDC
0	2.10605	0.619	0.044	0	EGLN3	pDC
0	2.05628	0.732	0.01	0	MAP1A	pDC
0	2.02355	0.81	0.146	0	SERPINF1	pDC
0	2.01812	0.691	0.128	0	P2RY6	pDC
0	2.01687	0.938	0.491	0	CXCR4	pDC
0	2.01431	0.683	0.093	0	POLB	pDC
0	1.98936	0.679	0.015	0	DERL3	pDC
0	1.98356	0.364	0.009	0	KRT5	pDC
0	1.93777	0.72	0.005	0	SMPD3	pDC
0	1.93571	0.692	0.192	0	C12orf45	pDC
0	1.92765	0.739	0.087	0	SEL1L3	pDC
0	1.90063	0.603	0.019	0	PTPRCAP	pDC
0	1.89987	0.856	0.293	0	RAB11FIP1	pDC
0	1.87254	0.863	0.279	0	APP	pDC
0	1.86883	0.7	0.088	0	TRAF4	pDC
0	1.85412	0.637	0.036	0	TPM2	pDC
0	1.85105	0.635	0.015	0	CXCR3	pDC
2.4578e-214	1.84629	0.922	0.692	9.72673e-210	TXN	pDC
0	1.84284	0.683	0.077	0	SEMA7A	pDC
0	1.83906	0.68	0.084	0	BCL11A	pDC
0	1.80786	0.796	0.12	0	SLC15A4	pDC
0	1.80418	0.668	0.003	0	CLEC4C	pDC
0	1.78504	0.561	0.003	0	LRRC26	pDC
0	1.75584	0.624	0.029	0	C1orf186	pDC
0	1.73625	0.646	0.113	0	PIM2	pDC
0	1.72362	0.593	0.008	0	PTCRA	pDC
1.01671e-286	1.71313	0.838	0.509	4.02365e-282	CREM	pDC
0	1.69658	0.778	0.255	0	SLC20A1	pDC
6.02574e-235	1.68831	0.739	0.412	2.38469e-230	ZNF331	pDC
0	1.6855	0.707	0.209	0	ERN1	pDC
0	1.6719	0.639	0.148	0	ODC1	pDC
0	1.64721	0.73	0.302	0	ZC3HAV1	pDC
0	1.63738	0.664	0.181	0	OPN3	pDC
0	1.60876	0.884	0.363	0	PLP2	pDC
0	1.60371	0.931	0.497	0	SPCS1	pDC
0	1.58916	0.81	0.147	0	SELL	pDC
0	1.56946	0.761	0.171	0	FCHSD2	pDC
0	1.56783	0.614	0.002	0	PTPRS	pDC
0	1.56078	0.69	0.098	0	RUBCN	pDC
0	1.56031	0.346	0.041	0	RASD1	pDC
1.274e-110	1.55123	0.455	0.216	5.04185e-106	MIR155HG	pDC
0	1.54995	0.576	0.018	0	ZFAT	pDC
0	1.53224	0.963	0.716	0	HSP90B1	pDC
0	1.53146	0.532	0.049	0	LINC00996	pDC
0	1.50616	0.817	0.397	0	LILRB4	pDC
0	1.49967	0.454	0.011	0	MYBL2	pDC
0	1.44631	0.708	0.155	0	CYB561A3	pDC
0	1.40063	0.569	0.175	0	HIST1H1C	pDC
0	1.39239	0.658	0.134	0	PPM1K	pDC
0	1.38641	0.529	0.012	0	LIME1	pDC
0	1.38273	0.446	0.025	0	STAP1	pDC
3.56173e-200	1.38191	0.856	0.623	1.40955e-195	RGS2	pDC
0	1.37921	0.747	0.228	0	PRMT9	pDC
0	1.37813	0.637	0.096	0	INPP4A	pDC
0	1.36544	0.631	0.136	0	OFD1	pDC
0	1.35169	0.84	0.408	0	IRF2BP2	pDC
0	1.34636	0.845	0.418	0	YPEL5	pDC
0	1.34373	0.876	0.495	0	SRSF7	pDC
0	1.34075	0.491	0.016	0	LAMP5	pDC
0	1.34048	0.606	0.181	0	TSPYL2	pDC
0	1.32677	0.597	0.098	0	PMEPA1	pDC
0	1.32146	0.55	0.07	0	CHAF1A	pDC
0	1.31638	0.661	0.175	0	SLAMF7	pDC
0	1.30959	0.867	0.197	0	IGKC	pDC
0	1.30864	0.601	0.129	0	CCDC186	pDC
0	1.29763	0.402	0.064	0	CALCRL	pDC
0	1.29614	0.432	0.001	0	SHD	pDC
0	4.63172	0.763	0.031	0	CCL22	DC-LAMP3
0	4.24655	0.931	0.13	0	FSCN1	DC-LAMP3
0	4.12855	0.739	0.012	0	CCL19	DC-LAMP3
0	3.84321	0.932	0.083	0	CCR7	DC-LAMP3
0	3.6258	0.991	0.691	0	TXN	DC-LAMP3
0	3.48379	0.972	0.301	0	BIRC3	DC-LAMP3
0	3.39218	0.486	0.019	0	CCL17	DC-LAMP3
0	3.26459	0.95	0.065	0	LAMP3	DC-LAMP3
0	2.90372	0.779	0.08	0	IDO1	DC-LAMP3
0	2.75585	0.926	0.285	0	MARCKSL1	DC-LAMP3
0	2.58314	0.736	0.11	0	EBI3	DC-LAMP3
0	2.52597	0.958	0.527	0	CRIP1	DC-LAMP3
0	2.45957	0.816	0.165	0	CST7	DC-LAMP3
0	2.22033	0.88	0.245	0	GRSF1	DC-LAMP3
0	2.15751	0.545	0.019	0	UBD	DC-LAMP3
0	2.09093	0.851	0.222	0	IL7R	DC-LAMP3
0	2.05967	0.902	0.375	0	PPA1	DC-LAMP3
0	2.04126	0.868	0.248	0	NUB1	DC-LAMP3
0	2.03102	0.805	0.138	0	KIF2A	DC-LAMP3
0	2.02642	0.793	0.235	0	ANXA6	DC-LAMP3
0	2.02617	0.738	0.098	0	IL32	DC-LAMP3
0	2.01902	0.754	0.068	0	TBC1D4	DC-LAMP3
0	2.00608	0.948	0.57	0	LSP1	DC-LAMP3
0	1.98349	0.855	0.226	0	RAB9A	DC-LAMP3
0	1.96139	0.884	0.173	0	DAPP1	DC-LAMP3
0	1.95623	0.598	0.037	0	RAMP1	DC-LAMP3
0	1.89629	0.728	0.011	0	LAD1	DC-LAMP3
0	1.88689	0.794	0.091	0	GPR157	DC-LAMP3
0	1.88404	0.91	0.555	0	SYNGR2	DC-LAMP3
0	1.872	0.935	0.604	0	CD83	DC-LAMP3
0	1.84654	0.485	0.014	0	CD70	DC-LAMP3
0	1.75144	0.998	0.975	0	EEF1A1	DC-LAMP3
0	1.73424	0.773	0.22	0	TRAF1	DC-LAMP3
0	1.68873	0.72	0.184	0	DUSP4	DC-LAMP3
0	1.6768	0.717	0.081	0	LY75	DC-LAMP3
0	1.66799	0.683	0.175	0	SOCS1	DC-LAMP3
0	1.66449	0.81	0.196	0	DUSP5	DC-LAMP3
0	1.65248	0.633	0.211	0	MIR155HG	DC-LAMP3
0	1.64905	0.413	0.001	0	NCCRP1	DC-LAMP3
0	1.64492	0.672	0.088	0	FAM60A	DC-LAMP3
0	1.64151	0.921	0.56	0	ID2	DC-LAMP3
0	1.64016	0.746	0.163	0	MGLL	DC-LAMP3
1.24752e-197	1.61024	0.995	0.988	4.93706e-193	ACTB	DC-LAMP3
0	1.60521	0.724	0.113	0	KDM2B	DC-LAMP3
0	1.59383	0.86	0.347	0	CSF2RA	DC-LAMP3
0	1.58158	0.911	0.544	0	CDKN1A	DC-LAMP3
0	1.57644	0.434	0.005	0	AOC1	DC-LAMP3
0	1.57611	0.636	0.004	0	CD200	DC-LAMP3
0	1.55836	0.685	0.074	0	POGLUT1	DC-LAMP3
0	1.55517	0.912	0.403	0	STK4	DC-LAMP3
0	1.53753	0.732	0.243	0	CD40	DC-LAMP3
0	1.53231	0.972	0.785	0	GSTP1	DC-LAMP3
0	1.53113	0.476	0.074	0	PLA2G16	DC-LAMP3
1.48885e-295	1.51889	0.999	0.985	5.89212e-291	TMSB10	DC-LAMP3
0	1.50467	0.873	0.415	0	ALDH2	DC-LAMP3
0	1.4709	0.806	0.349	0	CYTIP	DC-LAMP3
0	1.46611	0.858	0.378	0	RASSF4	DC-LAMP3
0	1.45452	0.811	0.302	0	RELB	DC-LAMP3
0	1.44379	0.569	0.033	0	TVP23A	DC-LAMP3
0	1.44358	0.88	0.39	0	FNBP1	DC-LAMP3
2.8295e-301	1.42574	0.783	0.39	1.11977e-296	YWHAQ	DC-LAMP3
0	1.42044	0.665	0.112	0	NDE1	DC-LAMP3
1.01548e-255	1.4177	0.77	0.415	4.01878e-251	TMEM176A	DC-LAMP3
0	1.38857	0.988	0.913	0	ACTG1	DC-LAMP3
0	1.38801	0.434	0.066	0	PPP1R14A	DC-LAMP3
0	1.37145	0.643	0.112	0	TBC1D8	DC-LAMP3
0	1.36665	0.613	0.123	0	GADD45A	DC-LAMP3
8.92015e-281	1.36471	0.801	0.39	3.53015e-276	IRF1	DC-LAMP3
0	1.35714	0.865	0.394	0	PTPN1	DC-LAMP3
1.78122e-199	1.35367	0.787	0.485	7.04919e-195	AC090498.1	DC-LAMP3
0	1.35138	0.764	0.188	0	RFTN1	DC-LAMP3
7.37921e-282	1.34484	0.879	0.555	2.92032e-277	TUBB	DC-LAMP3
2.60373e-290	1.33354	0.894	0.546	1.03043e-285	RPS27L	DC-LAMP3
0	1.33314	0.724	0.155	0	CLIC2	DC-LAMP3
0	1.31517	0.631	0.138	0	CD80	DC-LAMP3
0	1.30667	0.724	0.257	0	MALT1	DC-LAMP3
0	1.29691	0.537	0.05	0	SOCS2	DC-LAMP3
0	1.2955	0.968	0.787	0	GPX4	DC-LAMP3
5.43756e-103	1.29306	0.602	0.366	2.15191e-98	CSTA	DC-LAMP3
0	1.28667	0.588	0.072	0	CD274	DC-LAMP3
8.94623e-280	1.28585	0.781	0.397	3.54047e-275	MTHFD2	DC-LAMP3
1.94225e-304	1.28314	0.915	0.578	7.68644e-300	REL	DC-LAMP3
5.85565e-296	1.28289	0.832	0.423	2.31737e-291	TUBA1C	DC-LAMP3
0	1.25841	0.592	0.077	0	IL15	DC-LAMP3
0	1.25299	0.651	0.098	0	IRF4	DC-LAMP3
0	1.24868	0.627	0.096	0	TRAFD1	DC-LAMP3
0	1.24465	0.795	0.312	0	RAB8B	DC-LAMP3
0	1.24327	0.572	0.049	0	FLT3	DC-LAMP3
1.39048e-253	1.23222	0.883	0.534	5.50284e-249	GSN	DC-LAMP3
0	1.2293	0.746	0.235	0	NRP2	DC-LAMP3
0	1.22908	0.246	0.002	0	TUBB2B	DC-LAMP3
0	1.21358	0.794	0.283	0	VOPP1	DC-LAMP3
0	1.19675	0.554	0.03	0	ANKRD33B	DC-LAMP3
0	1.18565	0.562	0.055	0	ADORA2A	DC-LAMP3
6.61528e-272	1.17875	0.988	0.926	2.618e-267	PFN1	DC-LAMP3
6.50107e-308	1.17844	0.94	0.642	2.5728e-303	ZFAS1	DC-LAMP3
0	1.1777	0.874	0.472	0	GABARAPL2	DC-LAMP3
2.92298e-272	1.17171	0.908	0.601	1.15677e-267	H2AFZ	DC-LAMP3
2.99917e-304	1.16952	0.917	0.544	1.18692e-299	CFLAR	DC-LAMP3
0	1.1691	0.503	0.015	0	GCSAM	DC-LAMP3
0	2.33093	0.596	0.058	0	CDKN1C	Mono-CD16
0	2.21573	0.989	0.668	0	LST1	Mono-CD16
0	2.06399	0.632	0.129	0	SMIM25	Mono-CD16
0	1.94694	0.222	0.004	0	LYPD2	Mono-CD16
0	1.84954	0.695	0.115	0	TCF7L2	Mono-CD16
0	1.7559	0.915	0.437	0	FCGR3A	Mono-CD16
1.49032e-285	1.64425	0.902	0.644	5.89793e-281	NAP1L1	Mono-CD16
0	1.61452	0.694	0.197	0	POU2F2	Mono-CD16
0	1.55174	0.834	0.38	0	LILRB2	Mono-CD16
0	1.53937	0.766	0.302	0	PECAM1	Mono-CD16
0	1.51904	0.722	0.225	0	LYST	Mono-CD16
0	1.51276	0.627	0.167	0	SPN	Mono-CD16
4.51129e-296	1.50533	0.751	0.344	1.78534e-291	WARS	Mono-CD16
0	1.46718	0.861	0.271	0	FCN1	Mono-CD16
0	1.46508	0.696	0.237	0	LILRA5	Mono-CD16
0	1.44979	0.686	0.191	0	MTSS1	Mono-CD16
7.88293e-257	1.40657	0.563	0.194	3.11967e-252	HES4	Mono-CD16
0	1.38903	0.495	0.112	0	APOBEC3A	Mono-CD16
7.29358e-236	1.37983	0.702	0.302	2.88644e-231	KLF2	Mono-CD16
9.42929e-277	1.35866	0.852	0.535	3.73164e-272	LYN	Mono-CD16
6.41687e-293	1.35646	0.834	0.44	2.53948e-288	STXBP2	Mono-CD16
8.63116e-254	1.3243	0.83	0.421	3.41578e-249	CFD	Mono-CD16
0	1.31028	0.475	0.071	0	RIPOR2	Mono-CD16
0	1.3077	0.976	0.758	0	COTL1	Mono-CD16
0	1.29411	0.861	0.452	0	CD48	Mono-CD16
9.51924e-192	1.26624	0.78	0.461	3.76724e-187	CD55	Mono-CD16
8.81782e-294	1.25965	0.625	0.194	3.48965e-289	PLAC8	Mono-CD16
6.51286e-251	1.25237	0.639	0.255	2.57747e-246	PAG1	Mono-CD16
2.46249e-243	1.24365	0.54	0.175	9.74531e-239	CALHM6	Mono-CD16
1.28952e-50	1.21718	0.407	0.235	5.10329e-46	TNF	Mono-CD16
3.95652e-207	1.2119	0.955	0.73	1.56579e-202	IFI30	Mono-CD16
7.149e-307	1.19161	0.689	0.234	2.82922e-302	CFP	Mono-CD16
1.69491e-260	1.18619	0.951	0.741	6.70761e-256	PTPRC	Mono-CD16
9.61973e-188	1.16806	0.774	0.434	3.80701e-183	CD52	Mono-CD16
6.9188e-306	1.167	0.951	0.619	2.73811e-301	IFITM2	Mono-CD16
0	1.15593	0.371	0.054	0	ZNF703	Mono-CD16
1.03258e-233	1.15047	0.512	0.162	4.08642e-229	VSIR	Mono-CD16
0	1.13132	0.482	0.116	0	ITGAL	Mono-CD16
1.52706e-247	1.12713	0.534	0.178	6.04335e-243	GCH1	Mono-CD16
2.60469e-184	1.11703	0.779	0.494	1.0308e-179	PTP4A2	Mono-CD16
4.40541e-150	1.09067	0.629	0.343	1.74344e-145	RHOC	Mono-CD16
2.86945e-211	1.08688	0.675	0.31	1.13558e-206	LIMD2	Mono-CD16
2.62073e-248	1.07152	0.441	0.124	1.03715e-243	SLC2A6	Mono-CD16
0	1.06883	0.349	0.06	0	CX3CR1	Mono-CD16
1.73764e-193	1.0677	0.569	0.235	6.87671e-189	LRRC25	Mono-CD16
2.93147e-201	1.06674	0.915	0.642	1.16013e-196	MS4A7	Mono-CD16
6.9767e-263	1.06222	0.437	0.111	2.76103e-258	SEPTIN9	Mono-CD16
6.69776e-148	1.06076	0.561	0.27	2.65064e-143	LILRB1	Mono-CD16
6.01385e-239	1.05706	0.988	0.845	2.37998e-234	AIF1	Mono-CD16
1.32973e-173	1.05584	0.783	0.51	5.26242e-169	MTPN	Mono-CD16
3.95832e-254	1.05069	0.522	0.166	1.5665e-249	C19orf38	Mono-CD16
2.37857e-170	1.04322	0.795	0.548	9.4132e-166	RAP1B	Mono-CD16
0	1.03935	0.423	0.084	0	LILRA1	Mono-CD16
5.92645e-204	1.03487	0.987	0.805	2.34539e-199	S100A4	Mono-CD16
2.30113e-200	1.03219	0.523	0.185	9.10673e-196	CLEC12A	Mono-CD16
9.0696e-278	1.02705	0.439	0.112	3.58929e-273	ICAM2	Mono-CD16
4.99636e-239	1.0207	0.44	0.124	1.97731e-234	LFNG	Mono-CD16
4.25466e-217	1.01161	0.992	0.965	1.68378e-212	RPS19	Mono-CD16
0	1.00852	0.352	0.062	0	AC090559.1	Mono-CD16
3.0357e-186	1.00473	0.694	0.349	1.20138e-181	FGR	Mono-CD16
4.6103e-240	1.00017	0.985	0.842	1.82453e-235	CTSS	Mono-CD16
8.27003e-157	0.996843	0.581	0.27	3.27286e-152	UTRN	Mono-CD16
3.6967e-186	0.995388	0.899	0.596	1.46297e-181	SERPINA1	Mono-CD16
4.5399e-135	0.974617	0.55	0.272	1.79667e-130	NAAA	Mono-CD16
1.73415e-146	0.961688	0.479	0.197	6.8629e-142	TMPO	Mono-CD16
1.08461e-145	0.960629	0.54	0.246	4.29236e-141	MBD2	Mono-CD16
3.86181e-144	0.959411	0.502	0.213	1.52831e-139	MAP3K1	Mono-CD16
7.13468e-178	0.948918	0.835	0.537	2.82355e-173	TNFRSF1B	Mono-CD16
2.98499e-245	0.944877	0.376	0.09	1.18131e-240	RRAS	Mono-CD16
0	0.939681	0.318	0.041	0	FFAR2	Mono-CD16
2.30257e-128	0.928685	0.616	0.338	9.11241e-124	ITGA4	Mono-CD16
1.80232e-123	0.921286	0.672	0.408	7.13269e-119	PTPN6	Mono-CD16
4.12744e-159	0.915407	0.684	0.352	1.63343e-154	CYTIP	Mono-CD16
1.34398e-136	0.913289	0.497	0.225	5.31879e-132	BIN2	Mono-CD16
1.67521e-114	0.905345	0.542	0.287	6.62965e-110	CSK	Mono-CD16
3.81889e-155	0.904673	0.595	0.284	1.51132e-150	MYO1G	Mono-CD16
4.58749e-151	0.903945	0.819	0.531	1.8155e-146	CORO1A	Mono-CD16
4.82059e-110	0.903649	0.551	0.304	1.90775e-105	CUX1	Mono-CD16
3.11524e-163	0.899449	0.921	0.728	1.23286e-158	EMP3	Mono-CD16
5.1801e-137	0.889207	0.671	0.379	2.05002e-132	ADGRE5	Mono-CD16
0	0.886928	0.293	0.034	0	SYTL1	Mono-CD16
7.98158e-111	0.885715	0.642	0.347	3.15871e-106	ATP5MC2	Mono-CD16
2.96043e-141	0.883314	0.805	0.497	1.17159e-136	C5AR1	Mono-CD16
2.09983e-154	0.881855	0.843	0.6	8.31007e-150	CD37	Mono-CD16
1.27224e-106	0.874219	0.986	0.9	5.03488e-102	NEAT1	Mono-CD16
0	0.865951	0.25	0.018	0	CD79B	Mono-CD16
1.74212e-155	0.864049	0.434	0.159	6.89444e-151	SNX18	Mono-CD16
0	0.863705	0.313	0.052	0	GPBAR1	Mono-CD16
2.8754e-193	0.850831	0.365	0.103	1.13794e-188	SIDT2	Mono-CD16
3.3137e-116	0.844488	0.462	0.21	1.3114e-111	ZBTB7A	Mono-CD16
1.18914e-120	0.839788	0.802	0.531	4.70601e-116	CRIP1	Mono-CD16
4.25491e-133	0.839082	0.833	0.627	1.68388e-128	WSB1	Mono-CD16
2.92229e-98	0.839073	0.796	0.544	1.15649e-93	NFKBIZ	Mono-CD16
0.470018	0.836198	0.478	0.536	1	HSPH1	Mono-CD16
1.96315e-175	0.833265	0.372	0.112	7.76917e-171	RASGRP2	Mono-CD16
3.1369e-88	0.829649	0.546	0.314	1.24143e-83	RNF144B	Mono-CD16
5.94621e-132	0.829431	0.791	0.551	2.35321e-127	TKT	Mono-CD16
0	0.828529	0.221	0.013	0	LINC02432	Mono-CD16
1.55356e-179	0.826432	0.357	0.101	6.14822e-175	TESC	Mono-CD16
1.6469e-88	0.818244	0.837	0.683	6.51761e-84	JUND	Mono-CD16
0	2.40497	0.861	0.007	0	CLEC9A	DC-CLEC9A
0	2.36232	0.906	0.195	0	CPNE3	DC-CLEC9A
0	2.32548	0.776	0.066	0	DNASE1L3	DC-CLEC9A
0	2.25013	0.839	0.083	0	IDO1	DC-CLEC9A
0	2.15369	0.951	0.496	0	CPVL	DC-CLEC9A
0	2.13219	0.851	0.116	0	WDFY4	DC-CLEC9A
1.38486e-303	2.07109	0.998	0.947	5.48059e-299	CST3	DC-CLEC9A
0	2.00781	0.917	0.247	0	C1orf54	DC-CLEC9A
0	1.90775	0.589	0.136	0	S100B	DC-CLEC9A
0	1.8812	0.986	0.644	0	SNX3	DC-CLEC9A
0	1.78862	0.879	0.263	0	LGALS2	DC-CLEC9A
0	1.77883	0.997	0.856	0	HLA-DPB1	DC-CLEC9A
0	1.77421	0.883	0.338	0	IRF8	DC-CLEC9A
0	1.77234	0.642	0.188	0	DUSP4	DC-CLEC9A
0	1.63811	0.684	0.101	0	CCND1	DC-CLEC9A
4.78596e-298	1.5894	0.998	0.876	1.89404e-293	HLA-DPA1	DC-CLEC9A
6.23155e-187	1.53971	1	0.961	2.46614e-182	CD74	DC-CLEC9A
0	1.53556	0.758	0.269	0	NAAA	DC-CLEC9A
1.19524e-263	1.51804	0.989	0.685	4.73015e-259	HLA-DQA1	DC-CLEC9A
5.70231e-152	1.50003	0.916	0.694	2.25669e-147	TXN	DC-CLEC9A
0	1.47519	0.64	0.052	0	CADM1	DC-CLEC9A
8.82913e-220	1.44159	0.917	0.562	3.49413e-215	ID2	DC-CLEC9A
0	1.43857	0.446	0.029	0	TACSTD2	DC-CLEC9A
0	1.4354	0.853	0.378	0	PPA1	DC-CLEC9A
0	1.41156	0.764	0.286	0	TAP1	DC-CLEC9A
8.61218e-293	1.40491	0.991	0.75	3.40827e-288	HLA-DQB1	DC-CLEC9A
0	1.3945	0.61	0.098	0	RAB7B	DC-CLEC9A
0	1.39329	0.633	0.095	0	NET1	DC-CLEC9A
0	1.38098	0.603	0.02	0	CLNK	DC-CLEC9A
0	1.35081	0.614	0.034	0	HLA-DOB	DC-CLEC9A
1.81913e-274	1.34247	0.594	0.172	7.1992e-270	CST7	DC-CLEC9A
0	1.32018	0.464	0.001	0	XCR1	DC-CLEC9A
3.63463e-171	1.31364	0.825	0.498	1.43841e-166	SRSF7	DC-CLEC9A
0	1.28787	0.586	0.067	0	BATF3	DC-CLEC9A
0	1.27377	0.818	0.269	0	SHTN1	DC-CLEC9A
6.72344e-278	1.24276	0.875	0.365	2.6608e-273	RGCC	DC-CLEC9A
5.07507e-67	1.19713	0.531	0.284	2.00846e-62	ZFAND2A	DC-CLEC9A
6.08779e-209	1.18891	0.985	0.914	2.40924e-204	ACTG1	DC-CLEC9A
8.73221e-193	1.18755	1	0.996	3.45577e-188	TMSB4X	DC-CLEC9A
2.50307e-252	1.18264	0.789	0.375	9.90588e-248	CNN2	DC-CLEC9A
3.06182e-115	1.18182	0.882	0.623	1.21172e-110	HLA-DRB5	DC-CLEC9A
5.21407e-255	1.18138	0.934	0.573	2.06347e-250	LSP1	DC-CLEC9A
0	1.14584	0.716	0.177	0	SLAMF7	DC-CLEC9A
1.74511e-38	1.14485	0.654	0.451	6.90629e-34	IER5	DC-CLEC9A
9.57526e-153	1.13294	0.99	0.912	3.78941e-148	HLA-DRB1	DC-CLEC9A
0	1.1133	0.699	0.215	0	MZT2A	DC-CLEC9A
2.82127e-241	1.08041	0.755	0.298	1.11652e-236	RAB11FIP1	DC-CLEC9A
2.89882e-272	1.0728	0.778	0.309	1.14721e-267	LIMD2	DC-CLEC9A
3.42811e-167	1.06699	0.999	0.934	1.35667e-162	HLA-DRA	DC-CLEC9A
0	1.05303	0.624	0.128	0	CAMK2D	DC-CLEC9A
3.15394e-205	1.04584	0.989	0.952	1.24817e-200	RPS23	DC-CLEC9A
0	1.04321	0.687	0.18	0	DAPP1	DC-CLEC9A
6.43629e-229	1.042	0.936	0.638	2.54716e-224	RGS10	DC-CLEC9A
4.50718e-237	1.0403	0.716	0.307	1.78372e-232	CYB5R3	DC-CLEC9A
1.49887e-90	1.03924	0.817	0.628	5.93179e-86	SERPINB1	DC-CLEC9A
0	1.02745	0.496	0.053	0	FLT3	DC-CLEC9A
0	1.01561	0.508	0.061	0	TMEM14A	DC-CLEC9A
2.01149e-175	1.01448	0.951	0.643	7.96047e-171	NAP1L1	DC-CLEC9A
1.55847e-207	1.01014	0.94	0.787	6.16763e-203	GSTP1	DC-CLEC9A
4.33646e-186	0.981289	0.932	0.813	1.71616e-181	EEF1B2	DC-CLEC9A
1.2091e-217	0.976296	0.833	0.394	4.78502e-213	FNBP1	DC-CLEC9A
2.18217e-105	0.96724	0.999	0.988	8.63594e-101	ACTB	DC-CLEC9A
1.20998e-84	0.962892	0.827	0.594	4.78849e-80	HSPD1	DC-CLEC9A
0	0.960705	0.419	0.065	0	KIAA0226L	DC-CLEC9A
5.2127e-197	0.960252	0.694	0.297	2.06293e-192	G3BP2	DC-CLEC9A
6.6575e-288	0.951746	0.608	0.169	2.63471e-283	KCNK6	DC-CLEC9A
3.96132e-161	0.940219	0.983	0.895	1.56769e-156	RPS21	DC-CLEC9A
0	0.938935	0.575	0.119	0	VAC14	DC-CLEC9A
4.72969e-276	0.933097	0.445	0.1	1.87178e-271	GPR157	DC-CLEC9A
3.71707e-190	0.932748	0.857	0.48	1.47103e-185	PSMB9	DC-CLEC9A
0	0.918622	0.463	0.058	0	C1orf21	DC-CLEC9A
9.86804e-187	0.910853	0.767	0.392	3.90528e-182	ENSA	DC-CLEC9A
0	0.904957	0.306	0.005	0	ENPP1	DC-CLEC9A
8.34388e-243	0.901548	0.716	0.264	3.30209e-238	ASAP1	DC-CLEC9A
4.81651e-57	0.899564	0.819	0.675	1.90613e-52	HSPA1A	DC-CLEC9A
0	0.898745	0.353	0.018	0	ASB2	DC-CLEC9A
0	0.898091	0.413	0.011	0	BTLA	DC-CLEC9A
9.42289e-133	0.888208	0.782	0.458	3.72911e-128	TUBA1A	DC-CLEC9A
3.91476e-279	0.884934	0.602	0.173	1.54926e-274	DENND1B	DC-CLEC9A
4.44232e-90	0.862826	0.773	0.475	1.75805e-85	DUSP2	DC-CLEC9A
1.88416e-117	0.860374	0.664	0.339	7.45657e-113	MRPL18	DC-CLEC9A
4.63117e-48	0.854378	0.366	0.18	1.83278e-43	SOX4	DC-CLEC9A
1.05642e-152	0.850981	0.984	0.945	4.18079e-148	RPL8	DC-CLEC9A
1.59429e-224	0.848123	0.54	0.166	6.30942e-220	RHOF	DC-CLEC9A
7.01104e-159	0.848068	0.709	0.344	2.77462e-154	C1QBP	DC-CLEC9A
2.82863e-148	0.843478	0.843	0.535	1.11943e-143	PPT1	DC-CLEC9A
0	0.838484	0.635	0.166	0	ICAM3	DC-CLEC9A
3.44403e-101	0.837336	0.73	0.423	1.36297e-96	CACYBP	DC-CLEC9A
8.03844e-170	0.832653	0.984	0.946	3.18121e-165	RPL18A	DC-CLEC9A
0	0.831145	0.411	0.051	0	CD226	DC-CLEC9A
5.7256e-212	0.825986	0.521	0.155	2.26591e-207	SERPINF1	DC-CLEC9A
1.9725e-89	0.825036	0.922	0.754	7.80617e-85	HSPA8	DC-CLEC9A
2.31689e-41	0.825012	0.965	0.876	9.16908e-37	RPS29	DC-CLEC9A
1.05373e-276	0.823065	0.582	0.16	4.17013e-272	CLIC2	DC-CLEC9A
3.78042e-176	0.821491	0.869	0.426	1.4961e-171	BASP1	DC-CLEC9A
4.17314e-54	0.817085	0.765	0.547	1.65152e-49	HSPA1B	DC-CLEC9A
1.67196e-113	0.813095	0.732	0.427	6.61679e-109	BID	DC-CLEC9A
8.53088e-171	0.808668	0.95	0.723	3.3761e-166	SUB1	DC-CLEC9A
7.18438e-300	0.807118	0.472	0.105	2.84322e-295	MCOLN2	DC-CLEC9A
6.66241e-154	0.804387	0.655	0.295	2.63665e-149	CDK2AP2	DC-CLEC9A

## Sheet: S1b
p_val	avg_log2FC	pct.1	pct.2	p_val_adj	gene	celltype
0	2.91858	0.505	0.037	0	SERPINB2	Macro-NLRP3
0	2.49846	0.725	0.206	0	THBS1	Macro-NLRP3
0	2.37393	0.912	0.262	0	VCAN	Macro-NLRP3
0	2.33287	0.907	0.325	0	NLRP3	Macro-NLRP3
0	2.31704	0.971	0.563	0	S100A9	Macro-NLRP3
0	2.29344	0.926	0.358	0	EREG	Macro-NLRP3
0	2.273	0.773	0.136	0	S100A12	Macro-NLRP3
0	2.12408	0.963	0.449	0	S100A8	Macro-NLRP3
0	1.94949	0.987	0.589	0	IL1B	Macro-NLRP3
0	1.77276	0.873	0.247	0	FCN1	Macro-NLRP3
0	1.74654	0.756	0.215	0	CD300E	Macro-NLRP3
0	1.71071	0.96	0.767	0	TIMP1	Macro-NLRP3
0	1.67074	0.838	0.451	0	ATP2B1	Macro-NLRP3
0	1.64419	0.951	0.53	0	CXCL2	Macro-NLRP3
0	1.58315	0.811	0.268	0	AQP9	Macro-NLRP3
0	1.57538	0.718	0.252	0	CCL20	Macro-NLRP3
0	1.56849	0.813	0.377	0	ACSL1	Macro-NLRP3
0	1.55554	0.758	0.366	0	THAP2	Macro-NLRP3
0	1.55186	0.748	0.318	0	EHD1	Macro-NLRP3
0	1.53223	0.86	0.531	0	CD55	Macro-NLRP3
0	1.51105	0.841	0.434	0	PTGS2	Macro-NLRP3
0	1.46779	0.695	0.281	0	CD93	Macro-NLRP3
0	1.43623	0.433	0.197	0	ATP2B1-AS1	Macro-NLRP3
0	1.3868	0.987	0.769	0	BCL2A1	Macro-NLRP3
0	1.38259	0.286	0.037	0	FOLR3	Macro-NLRP3
0	1.36404	0.6	0.172	0	MCEMP1	Macro-NLRP3
0	1.34001	0.788	0.408	0	CSTA	Macro-NLRP3
0	1.3213	0.987	0.791	0	PLAUR	Macro-NLRP3
0	1.29963	0.863	0.579	0	PPIF	Macro-NLRP3
0	1.29402	0.925	0.619	0	SAMSN1	Macro-NLRP3
0	1.29277	0.769	0.339	0	SLC25A37	Macro-NLRP3
0	1.28194	0.817	0.536	0	TNFRSF1B	Macro-NLRP3
0	1.2809	0.739	0.385	0	RBKS	Macro-NLRP3
0	1.26895	0.304	0.062	0	PTX3	Macro-NLRP3
0	1.26181	0.341	0.082	0	CYP1B1	Macro-NLRP3
0	1.26108	0.625	0.328	0	ANPEP	Macro-NLRP3
0	1.24897	0.542	0.178	0	LUCAT1	Macro-NLRP3
0	1.23224	0.814	0.457	0	AREG	Macro-NLRP3
0	1.22794	0.866	0.571	0	KDM6B	Macro-NLRP3
0	1.22651	0.917	0.633	0	SLC2A3	Macro-NLRP3
0	1.21421	0.623	0.334	0	DUSP6	Macro-NLRP3
0	1.21384	0.867	0.608	0	MAP3K8	Macro-NLRP3
0	1.21088	0.703	0.43	0	BASP1	Macro-NLRP3
0	1.20898	0.809	0.454	0	C5AR1	Macro-NLRP3
0	1.19834	0.637	0.376	0	PNP	Macro-NLRP3
0	1.19308	0.684	0.389	0	PNPLA8	Macro-NLRP3
0	1.18517	0.442	0.133	0	MIR3945HG	Macro-NLRP3
0	1.14896	0.802	0.552	0	RILPL2	Macro-NLRP3
0	1.13323	0.995	0.803	0	NAMPT	Macro-NLRP3
0	1.1174	0.39	0.174	0	AC015912.3	Macro-NLRP3
0	1.11698	0.777	0.417	0	CXCL3	Macro-NLRP3
0	1.11635	0.848	0.454	0	SLC11A1	Macro-NLRP3
0	1.11381	0.596	0.364	0	PHLDA1	Macro-NLRP3
0	1.11176	0.697	0.43	0	GPCPD1	Macro-NLRP3
0	1.09562	0.83	0.585	0	FLNA	Macro-NLRP3
0	1.09437	0.671	0.378	0	ATP13A3	Macro-NLRP3
0	1.0933	0.762	0.56	0	STXBP2	Macro-NLRP3
0	1.08497	0.637	0.381	0	OLR1	Macro-NLRP3
0	1.08268	0.55	0.314	0	THBD	Macro-NLRP3
0	1.08054	0.778	0.544	0	NFKB1	Macro-NLRP3
0	1.07994	0.261	0.03	0	AC245128.3	Macro-NLRP3
0	1.06849	0.824	0.555	0	APLP2	Macro-NLRP3
0	1.06599	0.386	0.191	0	LINC00936	Macro-NLRP3
0	1.05958	0.311	0.095	0	DNAAF1	Macro-NLRP3
0	1.05867	0.627	0.25	0	CFP	Macro-NLRP3
0	1.05498	0.422	0.172	0	IL1A	Macro-NLRP3
0	1.04862	0.626	0.299	0	LILRA5	Macro-NLRP3
0	1.04824	0.691	0.431	0	ITGAX	Macro-NLRP3
0	1.0458	0.991	0.756	0	LYZ	Macro-NLRP3
0	1.0453	0.765	0.413	0	FPR1	Macro-NLRP3
0	1.03686	0.502	0.197	0	TNFAIP6	Macro-NLRP3
0	1.03463	0.995	0.802	0	SOD2	Macro-NLRP3
0	1.03187	0.366	0.103	0	APOBEC3A	Macro-NLRP3
0	1.02426	0.648	0.497	0	EIF1B	Macro-NLRP3
0	1.01469	0.529	0.257	0	GCH1	Macro-NLRP3
0	1.01427	0.623	0.381	0	VEGFA	Macro-NLRP3
0	1.01119	0.372	0.073	0	FCAR	Macro-NLRP3
0	1.00833	0.746	0.463	0	PFKFB3	Macro-NLRP3
0	1.00312	0.3	0.047	0	RBP7	Macro-NLRP3
0	0.997873	0.747	0.47	0	IL1RN	Macro-NLRP3
0	0.99699	0.964	0.79	0	CD44	Macro-NLRP3
0	0.994187	0.683	0.312	0	CSF3R	Macro-NLRP3
0	0.991919	0.796	0.569	0	UPP1	Macro-NLRP3
0	0.984965	0.786	0.519	0	SERPINB9	Macro-NLRP3
0	0.977193	0.666	0.403	0	HBEGF	Macro-NLRP3
0	0.970884	0.484	0.22	0	DENND5A	Macro-NLRP3
0	0.967126	0.749	0.576	0	TKT	Macro-NLRP3
0	0.957941	0.819	0.522	0	PDE4B	Macro-NLRP3
0	0.953961	0.768	0.496	0	IVNS1ABP	Macro-NLRP3
0	0.933222	0.839	0.576	0	ETS2	Macro-NLRP3
0	0.925577	0.418	0.177	0	LDLR	Macro-NLRP3
0	0.909633	0.73	0.387	0	TREM1	Macro-NLRP3
0	0.880614	0.382	0.175	0	MAP4K4	Macro-NLRP3
0	0.880194	0.689	0.531	0	WTAP	Macro-NLRP3
0	0.879918	0.478	0.255	0	RNF19B	Macro-NLRP3
0	0.879846	0.417	0.152	0	SELL	Macro-NLRP3
0	0.879182	0.469	0.273	0	OXSR1	Macro-NLRP3
0	0.878259	0.972	0.836	0	BTG1	Macro-NLRP3
0	0.868232	0.705	0.362	0	CFD	Macro-NLRP3
0	0.864333	0.273	0.106	0	TNIP3	Macro-NLRP3
0	0.863842	0.979	0.652	0	CXCL8	Macro-NLRP3
0	0.863759	0.678	0.44	0	FGR	Macro-NLRP3
0	0.862547	0.742	0.542	0	GK	Macro-NLRP3
0	0.852366	0.962	0.829	0	MCL1	Macro-NLRP3
0	0.851997	0.646	0.385	0	SLC7A5	Macro-NLRP3
0	0.851167	0.292	0.088	0	PDE4D	Macro-NLRP3
0	0.851159	0.749	0.524	0	PTPRE	Macro-NLRP3
0	0.84954	0.419	0.204	0	RYBP	Macro-NLRP3
0	0.849291	0.773	0.517	0	MXD1	Macro-NLRP3
0	0.840002	0.326	0.109	0	CKAP4	Macro-NLRP3
0	0.836311	0.368	0.167	0	AGFG1	Macro-NLRP3
0	0.836017	0.508	0.33	0	METTL9	Macro-NLRP3
0	0.833166	0.564	0.382	0	BACH1	Macro-NLRP3
0	0.832708	0.492	0.314	0	TET2	Macro-NLRP3
0	0.829639	0.441	0.246	0	IRS2	Macro-NLRP3
0	0.828865	0.411	0.198	0	C19orf38	Macro-NLRP3
0	0.828016	0.357	0.158	0	ITPRIP	Macro-NLRP3
0	0.825509	0.727	0.505	0	FOSL2	Macro-NLRP3
0	0.825002	0.976	0.838	0	PNRC1	Macro-NLRP3
0	0.816673	0.514	0.339	0	NUMB	Macro-NLRP3
0	0.81517	0.462	0.239	0	LPCAT1	Macro-NLRP3
0	0.81355	0.348	0.104	0	CDA	Macro-NLRP3
0	0.810432	0.877	0.717	0	SERPINB1	Macro-NLRP3
0	0.807773	0.797	0.631	0	ZEB2	Macro-NLRP3
0	0.803427	0.51	0.297	0	IRAK3	Macro-NLRP3
0	0.802802	0.521	0.354	0	RNF144B	Macro-NLRP3
0	0.799362	0.365	0.159	0	PTGER2	Macro-NLRP3
0	0.797159	0.57	0.404	0	BCL3	Macro-NLRP3
0	0.795525	0.702	0.601	0	ATP1B3	Macro-NLRP3
0	0.789568	0.349	0.154	0	RETN	Macro-NLRP3
0	0.787943	0.341	0.173	0	SERPINB8	Macro-NLRP3
0	0.783744	0.566	0.418	0	TNIP1	Macro-NLRP3
0	0.779229	0.899	0.746	0	TSPO	Macro-NLRP3
0	0.777601	0.295	0.129	0	TRMT6	Macro-NLRP3
0	0.774672	0.505	0.326	0	CCRL2	Macro-NLRP3
0	0.77137	0.445	0.281	0	FAM107B	Macro-NLRP3
0	0.770438	0.639	0.474	0	MAP2K3	Macro-NLRP3
0	0.769029	0.921	0.746	0	CTSS	Macro-NLRP3
0	0.767246	0.459	0.256	0	VPS37B	Macro-NLRP3
0	0.766652	0.43	0.243	0	IRAK2	Macro-NLRP3
0	0.764166	0.478	0.311	0	IL6R	Macro-NLRP3
0	0.762254	0.523	0.335	0	METRNL	Macro-NLRP3
0	0.759856	0.388	0.19	0	SEMA6B	Macro-NLRP3
0	0.755633	0.55	0.371	0	MYO1G	Macro-NLRP3
0	0.75452	0.429	0.242	0	MIR22HG	Macro-NLRP3
0	0.75266	0.584	0.449	0	CTNNB1	Macro-NLRP3
0	0.751351	0.38	0.205	0	TLR4	Macro-NLRP3
0	0.749822	0.552	0.38	0	SLC43A2	Macro-NLRP3
0	0.747288	0.381	0.178	0	UBXN11	Macro-NLRP3
0	0.746267	0.594	0.452	0	YBX3	Macro-NLRP3
0	0.744624	0.336	0.156	0	RABGEF1	Macro-NLRP3
0	0.742566	0.299	0.094	0	ECE1	Macro-NLRP3
0	0.728934	0.679	0.498	0	MAFB	Macro-NLRP3
0	0.728515	0.253	0.065	0	LRG1	Macro-NLRP3
0	0.72805	0.633	0.499	0	JMJD1C	Macro-NLRP3
0	0.726263	0.638	0.435	0	ELL2	Macro-NLRP3
0	0.724831	0.515	0.359	0	RUNX1	Macro-NLRP3
0	0.72155	0.574	0.436	0	CHD1	Macro-NLRP3
0	0.720095	0.669	0.477	0	MARCKS	Macro-NLRP3
0	0.718056	0.529	0.345	0	ARL5B	Macro-NLRP3
0	0.717016	0.5	0.285	0	TLR2	Macro-NLRP3
0	0.71677	0.572	0.426	0	KYNU	Macro-NLRP3
0	0.711569	0.654	0.514	0	AP1S2	Macro-NLRP3
0	0.711108	0.914	0.55	0	G0S2	Macro-NLRP3
0	0.708474	0.999	0.972	0	SRGN	Macro-NLRP3
0	0.707824	0.44	0.27	0	NBPF26	Macro-NLRP3
0	0.700424	0.393	0.204	0	B4GALT5	Macro-NLRP3
0	0.697699	0.287	0.132	0	GAS7	Macro-NLRP3
0	0.694994	0.345	0.182	0	EAF1	Macro-NLRP3
0	0.677601	0.882	0.723	0	CDKN1A	Macro-NLRP3
0	0.672246	0.63	0.508	0	DSE	Macro-NLRP3
0	0.668052	0.763	0.588	0	PIM3	Macro-NLRP3
0	0.667728	0.8	0.648	0	PLEK	Macro-NLRP3
0	0.661689	0.562	0.409	0	NFKB2	Macro-NLRP3
0	0.65474	0.598	0.43	0	TNFAIP2	Macro-NLRP3
0	0.65015	0.996	0.948	0	RPS13	Macro-NLRP3
0	0.64854	0.793	0.652	0	LCP2	Macro-NLRP3
0	0.643716	0.85	0.701	0	NINJ1	Macro-NLRP3
0	0.638028	0.777	0.66	0	HIF1A	Macro-NLRP3
0	0.628413	0.763	0.681	0	RPL36A	Macro-NLRP3
0	0.628376	0.989	0.866	0	S100A4	Macro-NLRP3
0	0.624242	0.392	0.203	0	DDX60L	Macro-NLRP3
0	0.621763	0.926	0.837	0	SERP1	Macro-NLRP3
0	0.595584	0.998	0.967	0	RPL39	Macro-NLRP3
0	0.584993	0.723	0.579	0	CREM	Macro-NLRP3
0	0.584803	0.969	0.891	0	PABPC1	Macro-NLRP3
0	0.57649	0.995	0.942	0	S100A6	Macro-NLRP3
0	0.57414	0.737	0.61	0	CEBPB	Macro-NLRP3
0	0.571162	0.812	0.656	0	ICAM1	Macro-NLRP3
0	0.568922	0.998	0.978	0	TPT1	Macro-NLRP3
0	0.560063	0.996	0.951	0	RPL34	Macro-NLRP3
0	0.559219	0.995	0.951	0	RPS24	Macro-NLRP3
0	0.541127	0.996	0.969	0	EIF1	Macro-NLRP3
0	0.539722	0.877	0.644	0	SERPINA1	Macro-NLRP3
0	0.528742	0.49	0.266	0	CLEC4E	Macro-NLRP3
0	0.527051	0.998	0.974	0	RPLP1	Macro-NLRP3
0	0.523278	0.744	0.657	0	GMFG	Macro-NLRP3
0	0.507287	0.969	0.914	0	PFDN5	Macro-NLRP3
0	0.500359	0.99	0.952	0	H3F3A	Macro-NLRP3
0	0.497714	0.98	0.918	0	RPS16	Macro-NLRP3
0	0.496817	0.327	0.137	0	FPR2	Macro-NLRP3
0	0.478305	0.938	0.729	0	IER3	Macro-NLRP3
0	0.478083	0.99	0.946	0	RPL37	Macro-NLRP3
0	0.475851	0.986	0.941	0	RPS9	Macro-NLRP3
0	0.472178	0.867	0.794	0	SLC25A6	Macro-NLRP3
0	0.468456	0.989	0.937	0	RPL35A	Macro-NLRP3
0	0.467731	0.99	0.942	0	RPL26	Macro-NLRP3
0	0.456737	0.993	0.936	0	MT-ND1	Macro-NLRP3
0	0.446191	0.991	0.945	0	RPS14	Macro-NLRP3
0	0.423502	0.972	0.91	0	NACA	Macro-NLRP3
0	0.422195	0.903	0.834	0	RPL7	Macro-NLRP3
0	0.405977	0.996	0.958	0	RPL30	Macro-NLRP3
0	0.399677	0.85	0.673	0	LST1	Macro-NLRP3
0	0.39722	0.916	0.851	0	BTF3	Macro-NLRP3
0	0.397085	0.945	0.882	0	RPL21	Macro-NLRP3
0	0.392454	0.973	0.917	0	RPL9	Macro-NLRP3
0	0.390733	0.94	0.77	0	TNFAIP3	Macro-NLRP3
0	0.382148	0.994	0.937	0	MT-ND3	Macro-NLRP3
0	0.381702	0.978	0.927	0	UBA52	Macro-NLRP3
0	0.375124	0.984	0.931	0	RPL29	Macro-NLRP3
0	0.357311	0.988	0.941	0	OAZ1	Macro-NLRP3
0	0.352467	0.999	0.971	0	SAT1	Macro-NLRP3
0	0.340411	0.974	0.911	0	RPL6	Macro-NLRP3
0	0.337755	0.983	0.925	0	MT-ND2	Macro-NLRP3
0	0.30904	0.947	0.817	0	COTL1	Macro-NLRP3
1.07702e-303	0.337166	0.986	0.927	2.72897e-299	RPS3A	Macro-NLRP3
2.23882e-300	0.361669	0.936	0.882	5.67272e-296	EEF1D	Macro-NLRP3
1.21628e-295	0.365177	0.937	0.873	3.08182e-291	RPL27	Macro-NLRP3
1.67247e-292	0.499014	0.696	0.592	4.23769e-288	DDX3X	Macro-NLRP3
9.10039e-292	0.491803	0.757	0.647	2.30586e-287	CFLAR	Macro-NLRP3
2.28041e-291	0.751857	0.421	0.266	5.77809e-287	JARID2	Macro-NLRP3
1.37251e-288	0.255479	0.994	0.946	3.47767e-284	MT-ND4	Macro-NLRP3
1.66684e-287	0.322945	0.987	0.886	4.22344e-283	NFKBIA	Macro-NLRP3
7.12238e-287	0.663562	0.543	0.401	1.80467e-282	TGIF1	Macro-NLRP3
1.00173e-285	0.576203	0.652	0.519	2.53817e-281	STX11	Macro-NLRP3
2.40474e-284	0.569941	0.441	0.266	6.09314e-280	OSM	Macro-NLRP3
1.48782e-283	0.293751	0.995	0.967	3.76985e-279	FAU	Macro-NLRP3
2.27146e-283	0.711742	0.53	0.405	5.75542e-279	SPAG9	Macro-NLRP3
2.44058e-282	0.40315	0.995	0.962	6.18393e-278	RPS28	Macro-NLRP3
7.24413e-280	0.574708	0.663	0.553	1.83552e-275	CARD16	Macro-NLRP3
1.61676e-279	0.516577	0.767	0.656	4.09656e-275	RAB31	Macro-NLRP3
3.48725e-278	0.627335	0.395	0.238	8.83598e-274	C9orf72	Macro-NLRP3
1.11548e-275	0.638068	0.282	0.14	2.82641e-271	MTF1	Macro-NLRP3
2.04639e-273	0.319768	0.988	0.942	5.18514e-269	RPLP2	Macro-NLRP3
3.95689e-272	0.625977	0.587	0.472	1.0026e-267	PPP1CB	Macro-NLRP3
3.03548e-269	0.44521	0.735	0.608	7.69131e-265	SOCS3	Macro-NLRP3
4.93148e-269	0.747431	0.548	0.428	1.24954e-264	MAT2A	Macro-NLRP3
1.06479e-268	0.336298	0.992	0.943	2.69795e-264	RPS8	Macro-NLRP3
9.21835e-268	0.346647	0.994	0.949	2.33575e-263	RPS15A	Macro-NLRP3
2.9738e-267	0.581224	0.635	0.509	7.53502e-263	CD48	Macro-NLRP3
3.40247e-263	0.66306	0.501	0.358	8.62117e-259	CD302	Macro-NLRP3
8.08435e-263	0.351738	0.996	0.955	2.04841e-258	RPL32	Macro-NLRP3
1.09375e-261	0.70673	0.421	0.275	2.77136e-257	ITGA5	Macro-NLRP3
3.74305e-261	0.613113	0.369	0.216	9.48413e-257	ICAM3	Macro-NLRP3
4.80532e-259	0.253939	0.982	0.918	1.21757e-254	NEAT1	Macro-NLRP3
1.73352e-256	0.674106	0.326	0.185	4.39239e-252	PURB	Macro-NLRP3
7.64507e-256	0.483408	0.719	0.64	1.93711e-251	SRSF5	Macro-NLRP3
1.61643e-255	0.360555	0.844	0.777	4.09571e-251	SDCBP	Macro-NLRP3
3.05578e-254	0.62005	0.484	0.341	7.74272e-250	SH3BP5	Macro-NLRP3
8.81887e-254	0.385387	0.994	0.953	2.23452e-249	RPL13	Macro-NLRP3
2.46396e-252	0.339618	0.988	0.94	6.24318e-248	RPL18A	Macro-NLRP3
1.84535e-251	0.688489	0.409	0.274	4.67574e-247	KCTD20	Macro-NLRP3
5.05002e-250	0.692782	0.38	0.232	1.27957e-245	GPR84	Macro-NLRP3
1.03256e-248	0.343246	0.916	0.864	2.61629e-244	RPS11	Macro-NLRP3
4.39461e-248	0.304734	0.965	0.905	1.11351e-243	RPL22	Macro-NLRP3
3.47305e-242	0.509499	0.26	0.127	8.8e-238	PXN	Macro-NLRP3
2.18658e-241	0.643307	0.393	0.253	5.54036e-237	C16orf72	Macro-NLRP3
1.57104e-240	0.533844	0.639	0.538	3.9807e-236	HCK	Macro-NLRP3
2.0684e-240	0.320193	0.9	0.846	5.24091e-236	DDX5	Macro-NLRP3
1.13735e-227	0.67882	0.452	0.332	2.88182e-223	DNTTIP2	Macro-NLRP3
3.25948e-227	0.571529	0.567	0.474	8.25887e-223	ETF1	Macro-NLRP3
8.84382e-226	0.562098	0.669	0.603	2.24085e-221	IFNGR2	Macro-NLRP3
1.12194e-225	0.614263	0.365	0.228	2.84276e-221	FGD4	Macro-NLRP3
6.07257e-225	0.374489	0.544	0.401	1.53867e-220	PHACTR1	Macro-NLRP3
1.48546e-224	0.355203	0.86	0.8	3.76385e-220	EMP3	Macro-NLRP3
5.24409e-224	0.560422	0.54	0.408	1.32875e-219	RAB20	Macro-NLRP3
3.37572e-223	0.891566	0.301	0.16	8.55339e-219	IL6	Macro-NLRP3
2.27157e-222	0.577736	0.361	0.216	5.75569e-218	CD36	Macro-NLRP3
1.03786e-221	0.27158	0.969	0.919	2.62972e-217	RPL24	Macro-NLRP3
1.03946e-220	0.585744	0.604	0.505	2.63379e-216	EZR	Macro-NLRP3
1.24645e-220	0.278028	0.994	0.948	3.15825e-216	RPL11	Macro-NLRP3
2.06054e-219	0.480856	0.708	0.624	5.22099e-215	NFE2L2	Macro-NLRP3
2.297e-217	0.318249	0.99	0.958	5.82013e-213	RPS27	Macro-NLRP3
1.1775e-212	0.664614	0.425	0.302	2.98354e-208	PDE4A	Macro-NLRP3
6.84758e-212	0.337352	0.668	0.506	1.73504e-207	NR4A3	Macro-NLRP3
2.33449e-211	0.561486	0.364	0.231	5.91512e-207	NOTCH2	Macro-NLRP3
2.91731e-211	0.376017	0.819	0.781	7.39188e-207	RPL23	Macro-NLRP3
3.43788e-211	0.511713	0.268	0.142	8.7109e-207	ARHGAP26	Macro-NLRP3
1.87717e-206	0.760617	0.419	0.302	4.75638e-202	PLBD1	Macro-NLRP3
2.29775e-206	0.596974	0.372	0.245	5.82204e-202	CSGALNACT2	Macro-NLRP3
1.19906e-205	0.540922	0.279	0.155	3.03818e-201	RXRA	Macro-NLRP3
1.49481e-205	0.290093	0.97	0.92	3.78755e-201	RPS21	Macro-NLRP3
1.1882e-204	0.291478	0.991	0.949	3.01066e-200	RPL19	Macro-NLRP3
1.45896e-204	0.714811	0.464	0.354	3.69672e-200	MIR4435-2HG	Macro-NLRP3
1.66724e-204	0.538055	0.535	0.423	4.22445e-200	PPP1R15B	Macro-NLRP3
1.26486e-203	0.281495	0.949	0.897	3.20491e-199	RPL17	Macro-NLRP3
6.61271e-203	0.434681	0.583	0.446	1.67553e-198	LILRB2	Macro-NLRP3
1.81578e-202	0.345517	0.84	0.766	4.60082e-198	LCP1	Macro-NLRP3
3.16246e-201	0.525909	0.571	0.466	8.01305e-197	BLVRB	Macro-NLRP3
2.38195e-198	0.479804	0.651	0.563	6.03539e-194	XBP1	Macro-NLRP3
4.85394e-198	0.436162	0.681	0.589	1.22989e-193	CSRNP1	Macro-NLRP3
8.39104e-197	0.607673	0.52	0.43	2.12612e-192	GCA	Macro-NLRP3
1.52714e-196	0.620797	0.382	0.259	3.86947e-192	FOXO3	Macro-NLRP3
3.23524e-195	0.481458	0.288	0.162	8.19746e-191	CPD	Macro-NLRP3
6.30969e-194	0.260876	0.984	0.936	1.59875e-189	RPL18	Macro-NLRP3
3.22103e-193	0.298498	1	0.998	8.16144e-189	FTH1	Macro-NLRP3
2.34871e-192	0.557638	0.477	0.33	5.95115e-188	LGALS2	Macro-NLRP3
3.68755e-191	0.315423	0.998	0.974	9.34351e-187	RPL28	Macro-NLRP3
1.32675e-189	0.615357	0.53	0.435	3.36171e-185	SYAP1	Macro-NLRP3
2.72113e-189	0.536961	0.29	0.168	6.89479e-185	TRIM25	Macro-NLRP3
7.42327e-189	0.308207	0.864	0.821	1.88091e-184	RPL31	Macro-NLRP3
1.69451e-185	0.58932	0.326	0.204	4.29355e-181	NUP214	Macro-NLRP3
4.64922e-185	0.262923	0.99	0.94	1.17802e-180	RPS23	Macro-NLRP3
2.5007e-184	0.485388	0.642	0.589	6.33627e-180	SFPQ	Macro-NLRP3
8.03681e-184	0.438349	0.782	0.734	2.03637e-179	TPM4	Macro-NLRP3
1.9633e-182	0.572424	0.54	0.458	4.9746e-178	UBE2D1	Macro-NLRP3
1.28124e-180	0.316836	0.845	0.797	3.2464e-176	EEF2	Macro-NLRP3
1.84238e-180	0.538426	0.459	0.332	4.66821e-176	MPEG1	Macro-NLRP3
2.48166e-180	0.349351	0.879	0.81	6.28803e-176	LITAF	Macro-NLRP3
1.37582e-178	0.5471	0.341	0.224	3.48605e-174	STK10	Macro-NLRP3
2.89509e-177	0.608229	0.32	0.205	7.33557e-173	ZBTB43	Macro-NLRP3
5.39089e-175	0.537273	0.263	0.149	1.36594e-170	AGTPBP1	Macro-NLRP3
1.58113e-174	0.469743	0.278	0.162	4.00627e-170	IL1RAP	Macro-NLRP3
2.45991e-174	0.679314	0.323	0.212	6.23291e-170	ASPH	Macro-NLRP3
8.37145e-174	0.506866	0.272	0.157	2.12116e-169	HK3	Macro-NLRP3
5.58931e-173	0.431715	0.582	0.48	1.41622e-168	NCF2	Macro-NLRP3
1.39218e-170	0.531529	0.559	0.496	3.52749e-166	CHMP4B	Macro-NLRP3
2.9786e-170	0.584405	0.511	0.42	7.54718e-166	IRF2BP2	Macro-NLRP3
4.00346e-170	0.623839	0.333	0.209	1.0144e-165	LINC01272	Macro-NLRP3
3.25321e-169	0.263326	0.94	0.892	8.24298e-165	COX4I1	Macro-NLRP3
1.89598e-167	0.285012	0.87	0.791	4.80402e-163	ANXA5	Macro-NLRP3
3.86527e-167	0.26587	0.996	0.955	9.79382e-163	RPS12	Macro-NLRP3
4.65267e-167	0.541935	0.288	0.175	1.17889e-162	CCDC69	Macro-NLRP3
8.75524e-167	0.517994	0.254	0.144	2.2184e-162	FOSL1	Macro-NLRP3
1.12588e-166	0.527097	0.251	0.14	2.85276e-162	HPSE	Macro-NLRP3
1.93646e-166	0.48005	0.704	0.668	4.90661e-162	HNRNPU	Macro-NLRP3
9.59287e-165	0.528546	0.582	0.517	2.43064e-160	DDX21	Macro-NLRP3
1.88196e-164	0.598222	0.467	0.37	4.76851e-160	GABARAPL1	Macro-NLRP3
6.72354e-164	0.614878	0.421	0.325	1.70361e-159	MYD88	Macro-NLRP3
8.2311e-162	0.522071	0.521	0.423	2.0856e-157	ZC3H12A	Macro-NLRP3
7.86994e-161	0.580258	0.308	0.198	1.99409e-156	FAM45A	Macro-NLRP3
5.28676e-159	0.381021	0.704	0.633	1.33956e-154	PLSCR1	Macro-NLRP3
1.20221e-158	0.381389	0.739	0.717	3.04616e-154	PCBP2	Macro-NLRP3
2.14228e-158	0.39881	0.727	0.67	5.42811e-154	JUND	Macro-NLRP3
1.72833e-157	0.508324	0.43	0.319	4.37924e-153	LRP1	Macro-NLRP3
3.24133e-157	0.33938	0.712	0.618	8.21289e-153	CORO1A	Macro-NLRP3
2.92563e-156	0.492056	0.491	0.403	7.41297e-152	CASP4	Macro-NLRP3
9.7056e-156	0.573908	0.376	0.269	2.4592e-151	NDRG1	Macro-NLRP3
1.52732e-154	0.509522	0.491	0.407	3.86993e-150	MYO9B	Macro-NLRP3
8.18607e-152	0.511858	0.381	0.278	2.07419e-147	IL4R	Macro-NLRP3
1.88463e-151	0.553488	0.37	0.271	4.77528e-147	UBAP1	Macro-NLRP3
2.39691e-151	0.518597	0.321	0.214	6.07329e-147	AGO2	Macro-NLRP3
5.10241e-151	0.463522	0.368	0.251	1.29285e-146	ITGAM	Macro-NLRP3
5.32914e-151	0.502796	0.278	0.173	1.3503e-146	FURIN	Macro-NLRP3
2.4001e-149	0.649159	0.26	0.157	6.08136e-145	GPAT3	Macro-NLRP3
4.46859e-148	0.551176	0.287	0.184	1.13225e-143	GPAT4	Macro-NLRP3
1.58566e-147	0.488002	0.439	0.331	4.01774e-143	DMXL2	Macro-NLRP3
2.86465e-147	0.504229	0.281	0.176	7.25844e-143	FAM129B	Macro-NLRP3
7.27822e-147	0.53024	0.388	0.29	1.84416e-142	JOSD1	Macro-NLRP3
9.01548e-145	0.502599	0.451	0.353	2.28434e-140	AGTRAP	Macro-NLRP3
1.05703e-144	0.463166	0.581	0.534	2.67831e-140	EMD	Macro-NLRP3
3.61614e-144	0.5226	0.418	0.314	9.16259e-140	GBP2	Macro-NLRP3
4.78414e-144	0.533145	0.436	0.337	1.21221e-139	DDX3Y	Macro-NLRP3
6.97366e-144	0.270076	0.87	0.818	1.76699e-139	RPL4	Macro-NLRP3
1.36507e-143	0.513414	0.481	0.398	3.45881e-139	EMILIN2	Macro-NLRP3
1.84044e-142	0.432447	0.531	0.441	4.6633e-138	MNDA	Macro-NLRP3
3.2614e-142	0.475403	0.37	0.261	8.26374e-138	MX2	Macro-NLRP3
7.95513e-140	0.315569	0.787	0.765	2.01567e-135	TOMM7	Macro-NLRP3
5.27016e-139	0.540661	0.614	0.54	1.33535e-134	CHMP1B	Macro-NLRP3
4.80669e-138	0.482308	0.251	0.153	1.21792e-133	BST1	Macro-NLRP3
1.35666e-137	0.468537	0.257	0.158	3.4375e-133	NBPF19	Macro-NLRP3
7.97944e-137	0.411195	0.295	0.18	2.02183e-132	PID1	Macro-NLRP3
8.8741e-136	0.545301	0.279	0.181	2.24852e-131	CTDSP1	Macro-NLRP3
1.23001e-135	0.481643	0.391	0.292	3.11659e-131	RARA	Macro-NLRP3
9.31975e-135	0.531532	0.252	0.155	2.36144e-130	SPATA13	Macro-NLRP3
3.26427e-134	0.367276	0.612	0.534	8.27101e-130	CLEC7A	Macro-NLRP3
7.38457e-133	0.415371	0.293	0.188	1.8711e-128	SORL1	Macro-NLRP3
1.80624e-130	0.411363	0.271	0.169	4.57666e-126	LILRA2	Macro-NLRP3
1.47369e-128	0.520509	0.457	0.383	3.73404e-124	RBMS1	Macro-NLRP3
1.54846e-128	0.53446	0.527	0.482	3.92348e-124	TOP1	Macro-NLRP3
3.36936e-128	0.354748	0.717	0.668	8.53728e-124	PRELID1	Macro-NLRP3
7.44851e-128	0.373487	0.715	0.696	1.8873e-123	EIF4G2	Macro-NLRP3
1.40813e-127	0.327637	0.669	0.617	3.56791e-123	RNF149	Macro-NLRP3
5.95044e-126	0.53758	0.474	0.409	1.50772e-121	EVI2B	Macro-NLRP3
4.38956e-124	0.491248	0.382	0.291	1.11223e-119	CAPN2	Macro-NLRP3
2.91272e-123	0.321657	0.715	0.698	7.38024e-119	LAMTOR4	Macro-NLRP3
1.00872e-122	0.501935	0.367	0.277	2.55589e-118	SIPA1L1	Macro-NLRP3
1.24323e-122	0.349981	0.684	0.64	3.1501e-118	GSTO1	Macro-NLRP3
1.96483e-122	0.523393	0.356	0.265	4.97849e-118	GPR132	Macro-NLRP3
8.9028e-122	0.606524	0.324	0.23	2.25579e-117	SLC39A8	Macro-NLRP3
1.29097e-121	0.572491	0.447	0.378	3.27106e-117	MAP2K1	Macro-NLRP3
2.03563e-118	0.454246	0.251	0.156	5.15787e-114	CDC42EP2	Macro-NLRP3
2.21373e-117	0.519837	0.5	0.426	5.60915e-113	WARS	Macro-NLRP3
1.18601e-116	0.475466	0.554	0.523	3.00511e-112	CSNK1A1	Macro-NLRP3
1.56886e-116	0.281929	0.791	0.762	3.97517e-112	COMMD6	Macro-NLRP3
4.0542e-116	0.488712	0.258	0.168	1.02725e-111	SLC2A6	Macro-NLRP3
4.67848e-114	0.495707	0.393	0.313	1.18543e-109	NFAT5	Macro-NLRP3
1.94954e-113	0.430849	0.429	0.354	4.93975e-109	TOM1	Macro-NLRP3
4.80421e-112	0.46909	0.401	0.315	1.21729e-107	LTA4H	Macro-NLRP3
6.15183e-111	0.502479	0.522	0.48	1.55875e-106	ITGB1	Macro-NLRP3
7.785e-111	0.358461	0.601	0.558	1.97256e-106	VASP	Macro-NLRP3
3.09938e-110	0.503942	0.456	0.388	7.85321e-106	MIDN	Macro-NLRP3
6.3698e-110	0.347586	0.684	0.661	1.61398e-105	TALDO1	Macro-NLRP3
2.05227e-107	0.561743	0.475	0.42	5.20005e-103	PRNP	Macro-NLRP3
1.10358e-105	0.304815	0.748	0.746	2.79625e-101	GUK1	Macro-NLRP3
1.04028e-104	0.477696	0.514	0.477	2.63585e-100	TMEM167A	Macro-NLRP3
1.18643e-104	0.413525	0.504	0.445	3.00617e-100	ZNF267	Macro-NLRP3
1.8985e-104	0.397599	0.585	0.527	4.81042e-100	AHNAK	Macro-NLRP3
2.59916e-104	0.512873	0.498	0.459	6.58574e-100	SRA1	Macro-NLRP3
1.82726e-103	0.292866	0.728	0.719	4.62992e-99	HNRNPC	Macro-NLRP3
1.33877e-102	0.440527	0.527	0.483	3.39216e-98	CRTAP	Macro-NLRP3
2.23246e-102	0.458834	0.294	0.211	5.65662e-98	AMPD2	Macro-NLRP3
1.26605e-100	0.289499	0.723	0.695	3.20791e-96	CD37	Macro-NLRP3
2.66304e-100	0.468221	0.384	0.311	6.74762e-96	NUP58	Macro-NLRP3
1.53035e-99	0.475582	0.342	0.267	3.87761e-95	PIK3R5	Macro-NLRP3
1.60667e-99	0.604197	0.365	0.298	4.07098e-95	ACSL3	Macro-NLRP3
6.77568e-99	0.456502	0.348	0.268	1.71682e-94	MAPK6	Macro-NLRP3
1.06908e-98	0.4626	0.456	0.398	2.70883e-94	B4GALT1	Macro-NLRP3
1.6293e-98	0.459297	0.254	0.173	4.12832e-94	SLC36A4	Macro-NLRP3
4.47861e-98	0.468782	0.353	0.276	1.13479e-93	NDEL1	Macro-NLRP3
5.56469e-97	0.513027	0.435	0.37	1.40998e-92	TIPARP	Macro-NLRP3
1.80728e-96	0.450122	0.582	0.563	4.57929e-92	NDUFB9	Macro-NLRP3
8.1837e-96	0.348482	0.664	0.661	2.07358e-91	VAPA	Macro-NLRP3
4.04413e-95	0.418073	0.303	0.219	1.0247e-90	NBPF14	Macro-NLRP3
1.37706e-93	0.375022	0.276	0.189	3.48919e-89	CLEC12A	Macro-NLRP3
1.74744e-93	0.29128	0.706	0.686	4.42766e-89	GNB2	Macro-NLRP3
3.46843e-93	0.411482	0.558	0.535	8.78831e-89	MYH9	Macro-NLRP3
5.81826e-93	0.427349	0.325	0.248	1.47423e-88	MAPKAPK2	Macro-NLRP3
7.97192e-93	0.309571	0.68	0.657	2.01992e-88	HCLS1	Macro-NLRP3
7.14921e-92	0.348655	0.62	0.609	1.81147e-87	IQGAP1	Macro-NLRP3
1.01479e-91	0.619467	0.343	0.259	2.57127e-87	SELENOK	Macro-NLRP3
1.24191e-91	0.443677	0.261	0.184	3.14675e-87	MAFG	Macro-NLRP3
3.626e-91	0.426463	0.412	0.345	9.18755e-87	PIK3AP1	Macro-NLRP3
4.78772e-90	0.44076	0.545	0.513	1.21311e-85	PGD	Macro-NLRP3
9.13364e-90	0.455519	0.335	0.265	2.31428e-85	PHF20L1	Macro-NLRP3
1.07832e-89	0.282615	0.721	0.699	2.73226e-85	RBM3	Macro-NLRP3
3.4069e-88	0.448085	0.341	0.269	8.6324e-84	ZFYVE16	Macro-NLRP3
1.91673e-87	0.444294	0.297	0.22	4.85661e-83	NFIL3	Macro-NLRP3
2.68697e-87	0.444652	0.521	0.492	6.80825e-83	ATP1A1	Macro-NLRP3
1.38559e-86	0.446639	0.401	0.33	3.5108e-82	ETV3	Macro-NLRP3
2.11841e-86	0.65953	0.439	0.4	5.36763e-82	EIF4E	Macro-NLRP3
2.18153e-86	0.403462	0.44	0.375	5.52757e-82	ADGRE2	Macro-NLRP3
3.42162e-85	0.421539	0.611	0.592	8.66971e-81	BNIP3L	Macro-NLRP3
4.05596e-85	0.486783	0.254	0.181	1.0277e-80	NRIP1	Macro-NLRP3
8.44576e-85	0.427664	0.333	0.261	2.13999e-80	SSH2	Macro-NLRP3
1.94951e-84	0.394354	0.546	0.526	4.93967e-80	JAK1	Macro-NLRP3
2.92145e-83	0.314473	0.646	0.647	7.40236e-79	ARHGDIA	Macro-NLRP3
9.22345e-83	0.423316	0.429	0.359	2.33704e-78	PELI1	Macro-NLRP3
3.63209e-82	0.370268	0.496	0.442	9.20299e-78	CASP1	Macro-NLRP3
5.28249e-82	0.420289	0.376	0.311	1.33848e-77	DPYD	Macro-NLRP3
6.58345e-82	0.489021	0.258	0.178	1.66812e-77	EMP1	Macro-NLRP3
9.24551e-81	0.371816	0.316	0.229	2.34263e-76	FYB1	Macro-NLRP3
1.40024e-80	0.328279	0.634	0.628	3.54792e-76	EIF3H	Macro-NLRP3
5.55604e-80	0.4422	0.455	0.41	1.40779e-75	SMAP2	Macro-NLRP3
1.61901e-79	0.444278	0.265	0.196	4.10224e-75	TICAM1	Macro-NLRP3
3.27191e-79	0.259782	0.654	0.634	8.29037e-75	ARRB2	Macro-NLRP3
3.50813e-79	0.447308	0.351	0.29	8.88889e-75	UBR4	Macro-NLRP3
2.19109e-77	0.458775	0.413	0.361	5.55178e-73	PLEC	Macro-NLRP3
3.2128e-77	0.448878	0.318	0.249	8.1406e-73	SLA	Macro-NLRP3
7.50525e-76	0.411676	0.452	0.408	1.90168e-71	RBM47	Macro-NLRP3
3.09206e-75	0.332019	0.547	0.515	7.83465e-71	VMP1	Macro-NLRP3
3.10028e-75	0.437484	0.38	0.326	7.85549e-71	ERGIC1	Macro-NLRP3
3.94656e-74	0.281072	0.657	0.648	9.9998e-70	GPSM3	Macro-NLRP3
7.99271e-74	0.472362	0.282	0.214	2.02519e-69	SDC4	Macro-NLRP3
8.71883e-74	0.370946	0.256	0.189	2.20918e-69	TBC1D7	Macro-NLRP3
1.59626e-73	0.439605	0.253	0.175	4.0446e-69	IL10	Macro-NLRP3
6.13753e-73	0.479526	0.277	0.214	1.55513e-68	HGSNAT	Macro-NLRP3
1.99597e-72	0.460555	0.261	0.184	5.05739e-68	IL1R2	Macro-NLRP3
3.82442e-71	0.429645	0.33	0.272	9.6903e-67	RAB21	Macro-NLRP3
3.01385e-69	0.420125	0.436	0.398	7.63649e-65	ARID5A	Macro-NLRP3
6.5848e-69	0.38904	0.48	0.44	1.66846e-64	FAM49A	Macro-NLRP3
1.85336e-68	0.373304	0.424	0.354	4.69605e-64	TRAF1	Macro-NLRP3
1.52672e-67	0.428444	0.266	0.2	3.86841e-63	HOTAIRM1	Macro-NLRP3
2.96802e-67	0.270514	0.7	0.7	7.52037e-63	LRRFIP1	Macro-NLRP3
8.33773e-67	0.404823	0.463	0.435	2.11261e-62	TRAPPC5	Macro-NLRP3
1.98001e-66	0.329309	0.631	0.623	5.01695e-62	LIMS1	Macro-NLRP3
7.51304e-66	0.449848	0.309	0.254	1.90365e-61	SUPT6H	Macro-NLRP3
1.27815e-65	0.366803	0.472	0.445	3.23858e-61	FMNL1	Macro-NLRP3
2.07971e-65	0.41095	0.44	0.37	5.26956e-61	CD163	Macro-NLRP3
6.05927e-65	0.33195	0.545	0.54	1.5353e-60	SRRM2	Macro-NLRP3
8.63002e-65	0.38238	0.516	0.501	2.18667e-60	CAST	Macro-NLRP3
1.11855e-64	0.402243	0.296	0.234	2.83419e-60	PRKCB	Macro-NLRP3
3.34567e-64	0.299005	0.536	0.499	8.47726e-60	GLIPR2	Macro-NLRP3
7.34381e-64	0.436786	0.342	0.288	1.86077e-59	GRAMD1A	Macro-NLRP3
4.06061e-63	0.378708	0.472	0.394	1.02888e-58	RACK1	Macro-NLRP3
4.46699e-63	0.29629	0.611	0.612	1.13185e-58	MSN	Macro-NLRP3
5.34896e-63	0.373267	0.518	0.502	1.35532e-58	BAZ1A	Macro-NLRP3
8.57065e-63	0.3594	0.321	0.26	2.17163e-58	LENG8	Macro-NLRP3
2.89628e-62	0.363424	0.56	0.563	7.33859e-58	BZW1	Macro-NLRP3
3.53531e-62	0.444028	0.408	0.378	8.95778e-58	CAPNS1	Macro-NLRP3
9.37097e-62	0.406157	0.275	0.216	2.37442e-57	POR	Macro-NLRP3
4.7827e-61	0.333251	0.533	0.492	1.21184e-56	TNFSF13B	Macro-NLRP3
5.5706e-61	0.299144	0.535	0.498	1.41148e-56	PLP2	Macro-NLRP3
1.38604e-60	0.359857	0.568	0.573	3.51195e-56	PGLS	Macro-NLRP3
1.51132e-60	0.32297	0.455	0.413	3.82938e-56	FNDC3B	Macro-NLRP3
5.81478e-60	0.464929	0.358	0.319	1.47335e-55	PPP4R2	Macro-NLRP3
1.6484e-58	0.430575	0.307	0.256	4.17673e-54	MPHOSPH6	Macro-NLRP3
1.70136e-58	0.295928	0.561	0.534	4.31091e-54	STK17B	Macro-NLRP3
1.30817e-57	0.306461	0.572	0.56	3.31464e-53	EIF3L	Macro-NLRP3
1.60367e-57	0.402431	0.377	0.327	4.06338e-53	B3GNT5	Macro-NLRP3
3.1132e-57	0.302176	0.646	0.663	7.88823e-53	CDC37	Macro-NLRP3
5.06128e-57	0.418352	0.414	0.387	1.28243e-52	TNFRSF1A	Macro-NLRP3
1.35341e-56	0.57126	0.254	0.205	3.42927e-52	B3GNT2	Macro-NLRP3
3.27972e-55	0.459371	0.422	0.397	8.31015e-51	SNX9	Macro-NLRP3
1.08454e-54	0.346595	0.436	0.407	2.748e-50	QKI	Macro-NLRP3
1.33999e-54	0.647723	0.326	0.269	3.39527e-50	MMP19	Macro-NLRP3
1.65217e-54	0.291455	0.551	0.507	4.18627e-50	INSIG1	Macro-NLRP3
2.30722e-54	0.371604	0.259	0.205	5.84603e-50	ACSL5	Macro-NLRP3
5.19877e-54	0.404656	0.281	0.228	1.31726e-49	TMEM120A	Macro-NLRP3
6.93352e-54	0.348772	0.654	0.66	1.75681e-49	CYCS	Macro-NLRP3
2.70128e-53	0.707009	0.346	0.3	6.84452e-49	TWISTNB	Macro-NLRP3
9.86604e-53	0.390418	0.377	0.342	2.49986e-48	PNPLA2	Macro-NLRP3
1.80048e-52	0.255858	0.638	0.642	4.56205e-48	EIF3F	Macro-NLRP3
2.83257e-50	0.334222	0.496	0.491	7.17717e-46	MTPN	Macro-NLRP3
4.34248e-50	0.34405	0.488	0.468	1.1003e-45	GNA15	Macro-NLRP3
5.39625e-50	0.384163	0.252	0.2	1.3673e-45	LMNB1	Macro-NLRP3
1.34327e-49	0.359519	0.498	0.496	3.40357e-45	FERMT3	Macro-NLRP3
7.1211e-48	0.392627	0.44	0.427	1.80434e-43	LPXN	Macro-NLRP3
2.7484e-47	0.282899	0.523	0.511	6.96391e-43	BID	Macro-NLRP3
1.4523e-46	0.272831	0.504	0.442	3.67984e-42	ATP5F1E	Macro-NLRP3
2.50023e-46	0.337192	0.528	0.537	6.33508e-42	SEC62	Macro-NLRP3
3.09484e-46	0.269724	0.514	0.485	7.8417e-42	GLIPR1	Macro-NLRP3
9.40151e-46	0.277418	0.529	0.531	2.38216e-41	STAT3	Macro-NLRP3
5.08663e-45	0.316771	0.509	0.509	1.28885e-40	ARL8B	Macro-NLRP3
2.30286e-44	0.272636	0.539	0.537	5.83498e-40	EFHD2	Macro-NLRP3
5.61913e-44	0.369362	0.286	0.243	1.42378e-39	UBE2R2	Macro-NLRP3
5.79616e-44	0.318684	0.516	0.516	1.46863e-39	TGFB1	Macro-NLRP3
6.05117e-44	0.373023	0.271	0.229	1.53325e-39	CHP1	Macro-NLRP3
4.03057e-43	0.300163	0.451	0.381	1.02127e-38	ATP5MG	Macro-NLRP3
9.87922e-43	0.396295	0.26	0.216	2.5032e-38	FAM200B	Macro-NLRP3
4.83068e-42	0.413255	0.269	0.228	1.224e-37	SLC9A3R1	Macro-NLRP3
1.9413e-41	0.380017	0.282	0.24	4.91887e-37	FES	Macro-NLRP3
2.05314e-41	0.441902	0.342	0.314	5.20225e-37	LRRFIP2	Macro-NLRP3
2.15544e-40	0.336581	0.25	0.201	5.46146e-36	BEST1	Macro-NLRP3
2.2422e-40	0.379208	0.37	0.34	5.68128e-36	SPHK1	Macro-NLRP3
2.90462e-40	0.347475	0.253	0.208	7.35973e-36	TP53BP2	Macro-NLRP3
3.30798e-40	0.331708	0.356	0.317	8.38175e-36	NAIP	Macro-NLRP3
4.71169e-40	0.356953	0.281	0.238	1.19385e-35	PTK2B	Macro-NLRP3
5.58695e-40	0.355424	0.288	0.248	1.41562e-35	ZFC3H1	Macro-NLRP3
1.36803e-39	0.331823	0.258	0.214	3.46632e-35	TLE3	Macro-NLRP3
4.81179e-39	0.327899	0.494	0.486	1.21921e-34	TNFAIP8	Macro-NLRP3
5.83137e-38	0.315416	0.413	0.387	1.47755e-33	MPP1	Macro-NLRP3
1.875e-37	0.317013	0.35	0.318	4.75087e-33	RAB24	Macro-NLRP3
7.30724e-37	0.280391	0.41	0.352	1.85151e-32	ELOB	Macro-NLRP3
2.93443e-36	0.368446	0.268	0.23	7.43526e-32	SNN	Macro-NLRP3
3.12078e-36	0.402152	0.293	0.259	7.90742e-32	USP12	Macro-NLRP3
3.2764e-36	0.343134	0.261	0.223	8.30175e-32	SEC22B	Macro-NLRP3
1.00055e-35	0.301359	0.471	0.476	2.53519e-31	PET100	Macro-NLRP3
1.00292e-35	0.280295	0.487	0.492	2.5412e-31	ATF4	Macro-NLRP3
1.04154e-35	0.253046	0.586	0.607	2.63906e-31	EIF3E	Macro-NLRP3
4.03101e-35	0.357518	0.371	0.347	1.02138e-30	CCNH	Macro-NLRP3
2.19756e-34	0.397776	0.365	0.348	5.56818e-30	QSOX1	Macro-NLRP3
7.50621e-34	0.353505	0.258	0.224	1.90192e-29	MECP2	Macro-NLRP3
9.9863e-34	0.298565	0.326	0.29	2.53033e-29	PECAM1	Macro-NLRP3
2.86834e-32	0.279547	0.41	0.401	7.26779e-28	TANK	Macro-NLRP3
4.35172e-32	0.27997	0.397	0.375	1.10264e-27	NABP1	Macro-NLRP3
6.0481e-32	0.273501	0.471	0.466	1.53247e-27	ADGRE5	Macro-NLRP3
3.88007e-31	0.27578	0.442	0.43	9.83133e-27	PLK3	Macro-NLRP3
6.25759e-31	0.373303	0.369	0.356	1.58555e-26	POLE4	Macro-NLRP3
1.18478e-30	0.307307	0.326	0.297	3.00199e-26	ERN1	Macro-NLRP3
1.56196e-30	0.306345	0.384	0.364	3.9577e-26	LY86	Macro-NLRP3
3.72168e-30	0.333878	0.369	0.354	9.42998e-26	RIN3	Macro-NLRP3
9.68571e-30	0.296131	0.42	0.415	2.45417e-25	PICALM	Macro-NLRP3
1.84485e-29	0.341074	0.355	0.341	4.67449e-25	CUX1	Macro-NLRP3
8.95185e-29	0.276707	0.483	0.498	2.26822e-24	WAS	Macro-NLRP3
3.46753e-28	0.337183	0.337	0.321	8.78604e-24	YTHDC1	Macro-NLRP3
4.91694e-28	0.333086	0.466	0.483	1.24586e-23	EIF3A	Macro-NLRP3
7.87639e-27	0.273639	0.421	0.421	1.99572e-22	USP15	Macro-NLRP3
8.19503e-27	0.278799	0.331	0.302	2.07646e-22	MALT1	Macro-NLRP3
1.28008e-26	0.367214	0.25	0.224	3.24346e-22	PSEN1	Macro-NLRP3
2.27658e-26	0.255382	0.47	0.486	5.76841e-22	RAB1A	Macro-NLRP3
5.44661e-26	0.423868	0.42	0.417	1.38006e-21	SELK	Macro-NLRP3
2.01947e-25	0.305413	0.384	0.388	5.11692e-21	SHKBP1	Macro-NLRP3
4.93523e-24	0.27305	0.462	0.467	1.25049e-19	IL10RA	Macro-NLRP3
5.01293e-24	0.297002	0.475	0.49	1.27018e-19	PTP4A2	Macro-NLRP3
1.82007e-23	0.28363	0.293	0.272	4.6117e-19	PTEN	Macro-NLRP3
5.30197e-23	0.331988	0.366	0.363	1.34341e-18	ARFGAP3	Macro-NLRP3
8.3915e-23	0.379016	0.321	0.314	2.12624e-18	UBAC2	Macro-NLRP3
3.57066e-22	0.30988	0.352	0.344	9.04734e-18	BLOC1S1	Macro-NLRP3
1.24457e-21	0.329857	0.41	0.42	3.15349e-17	SMS	Macro-NLRP3
1.34164e-21	0.285056	0.472	0.494	3.39944e-17	TLN1	Macro-NLRP3
2.58516e-21	0.280761	0.518	0.562	6.55028e-17	MBNL1	Macro-NLRP3
2.77614e-21	0.289179	0.393	0.396	7.03419e-17	CYTH1	Macro-NLRP3
3.21344e-21	0.316516	0.275	0.257	8.1422e-17	DIAPH1	Macro-NLRP3
7.0217e-20	0.433547	0.25	0.228	1.77916e-15	LINC00152	Macro-NLRP3
1.21549e-19	0.293196	0.27	0.25	3.0798e-15	ADAM17	Macro-NLRP3
3.18297e-19	0.324273	0.297	0.287	8.06502e-15	CHIC2	Macro-NLRP3
3.6872e-19	0.35657	0.251	0.237	9.34263e-15	G6PD	Macro-NLRP3
8.06338e-19	0.27984	0.33	0.322	2.0431e-14	KMT2C	Macro-NLRP3
9.78809e-18	0.303995	0.272	0.258	2.48011e-13	KPNA4	Macro-NLRP3
1.94904e-17	0.269455	0.308	0.296	4.93848e-13	SLC15A3	Macro-NLRP3
1.56303e-16	0.269427	0.286	0.273	3.96042e-12	PREX1	Macro-NLRP3
3.50327e-16	0.282387	0.441	0.473	8.87659e-12	ROCK1	Macro-NLRP3
1.25081e-14	0.322718	0.265	0.255	3.16931e-10	PPP4R3A	Macro-NLRP3
2.27801e-14	0.27932	0.37	0.387	5.77202e-10	CSNK1D	Macro-NLRP3
2.63062e-14	0.269943	0.323	0.318	6.66546e-10	EPB41L3	Macro-NLRP3
5.13227e-14	0.281012	0.281	0.274	1.30041e-09	HBP1	Macro-NLRP3
6.15602e-14	0.27575	0.408	0.434	1.55981e-09	MRPL33	Macro-NLRP3
7.16724e-14	0.252646	0.267	0.254	1.81603e-09	CD300C	Macro-NLRP3
1.0631e-13	0.258073	0.454	0.492	2.69367e-09	EIF3M	Macro-NLRP3
1.18044e-12	0.269223	0.338	0.343	2.991e-08	GNAQ	Macro-NLRP3
1.2361e-12	0.282316	0.274	0.27	3.13203e-08	IPO7	Macro-NLRP3
2.51933e-12	0.300226	0.28	0.277	6.38349e-08	MOB3A	Macro-NLRP3
2.68739e-12	0.255984	0.267	0.252	6.80932e-08	CECR1	Macro-NLRP3
3.43437e-12	0.255259	0.322	0.326	8.702e-08	CARD19	Macro-NLRP3
5.55465e-12	0.27472	0.317	0.307	1.40744e-07	PAPSS2	Macro-NLRP3
7.10074e-12	0.257647	0.254	0.244	1.79919e-07	FNDC3A	Macro-NLRP3
1.67947e-11	0.253322	0.281	0.278	4.25543e-07	SHOC2	Macro-NLRP3
2.55723e-11	0.281229	0.338	0.351	6.47952e-07	COPA	Macro-NLRP3
1.96548e-10	0.253465	0.395	0.423	4.98014e-06	PNRC2	Macro-NLRP3
2.29728e-10	0.323369	0.35	0.369	5.82084e-06	STX4	Macro-NLRP3
2.97918e-10	0.327387	0.358	0.371	7.54865e-06	HMGB2	Macro-NLRP3
3.29346e-10	0.2957	0.257	0.25	8.34498e-06	KMO	Macro-NLRP3
1.23622e-09	0.284244	0.291	0.296	3.13234e-05	ANKRD11	Macro-NLRP3
1.74624e-09	0.260186	0.429	0.472	4.42462e-05	HADHA	Macro-NLRP3
3.28427e-09	0.255914	0.321	0.333	8.32169e-05	BLOC1S6	Macro-NLRP3
7.08621e-09	0.25868	0.28	0.282	0.00017955	BIRC2	Macro-NLRP3
3.15362e-08	0.271662	0.29	0.295	0.000799063	TES	Macro-NLRP3
9.68522e-08	0.250234	0.266	0.269	0.00245404	FBXL5	Macro-NLRP3
2.71014e-06	0.255462	0.266	0.272	0.0686694	HACD4	Macro-NLRP3
4.21526e-06	0.349457	0.368	0.408	0.106806	MRPS24	Macro-NLRP3
6.26224e-06	0.272729	0.314	0.338	0.158673	PTRHD1	Macro-NLRP3
0	2.44266	0.416	0.126	0	S100B	DC-CD1C
0	2.0495	0.624	0.056	0	CD1C	DC-CD1C
0	1.90937	0.512	0.054	0	FCER1A	DC-CD1C
0	1.85623	0.478	0.144	0	HLA-DQB2	DC-CD1C
0	1.79985	0.993	0.633	0	HLA-DQA1	DC-CD1C
0	1.74334	0.724	0.181	0	CST7	DC-CD1C
0	1.73072	0.437	0.111	0	LTB	DC-CD1C
0	1.73067	0.989	0.675	0	HLA-DQB1	DC-CD1C
0	1.68762	0.36	0.027	0	CD1A	DC-CD1C
0	1.66448	0.995	0.776	0	HLA-DPB1	DC-CD1C
0	1.51558	0.494	0.042	0	CD1E	DC-CD1C
0	1.47628	0.636	0.172	0	CLEC10A	DC-CD1C
0	1.42679	0.603	0.105	0	PKIB	DC-CD1C
0	1.39991	0.996	0.798	0	HLA-DPA1	DC-CD1C
0	1.35545	0.998	0.848	0	HLA-DRB1	DC-CD1C
0	1.34859	0.789	0.398	0	PPA1	DC-CD1C
0	1.31021	0.998	0.861	0	HLA-DRA	DC-CD1C
0	1.29747	1	0.918	0	CD74	DC-CD1C
0	1.26222	0.638	0.312	0	HLA-DQA2	DC-CD1C
0	1.25239	0.943	0.642	0	HLA-DRB5	DC-CD1C
0	1.17366	0.773	0.48	0	INSIG1	DC-CD1C
0	1.14958	0.983	0.919	0	CST3	DC-CD1C
0	1.05375	0.372	0.086	0	CCR7	DC-CD1C
0	1.04152	0.352	0.046	0	PPP1R14A	DC-CD1C
0	0.977364	0.878	0.588	0	GPR183	DC-CD1C
0	0.960941	0.741	0.462	0	YWHAH	DC-CD1C
0	0.915376	0.856	0.535	0	GSN	DC-CD1C
0	0.902546	0.465	0.09	0	NDRG2	DC-CD1C
0	0.846134	0.967	0.818	0	COTL1	DC-CD1C
0	0.838403	0.9	0.646	0	SYNGR2	DC-CD1C
0	0.824215	0.955	0.655	0	HLA-DMA	DC-CD1C
0	0.816497	0.707	0.277	0	JAML	DC-CD1C
0	0.813911	0.783	0.464	0	PEA15	DC-CD1C
0	0.802492	0.744	0.444	0	RALA	DC-CD1C
0	0.788202	0.809	0.45	0	CNN2	DC-CD1C
0	0.771716	0.512	0.116	0	PLD4	DC-CD1C
0	0.769084	0.796	0.45	0	SPINT2	DC-CD1C
0	0.748254	0.418	0.057	0	SLC38A1	DC-CD1C
0	0.721524	0.624	0.329	0	FCGR2B	DC-CD1C
0	0.707227	0.886	0.737	0	CD83	DC-CD1C
0	0.70682	0.718	0.396	0	SNHG15	DC-CD1C
0	0.705567	0.591	0.321	0	GPR137B	DC-CD1C
0	0.693603	0.756	0.46	0	ALDH2	DC-CD1C
0	0.672393	0.46	0.107	0	MCOLN2	DC-CD1C
0	0.672289	0.993	0.951	0	RPS19	DC-CD1C
0	0.672032	0.775	0.461	0	CD86	DC-CD1C
0	0.665824	0.462	0.134	0	GPAT3	DC-CD1C
0	0.664744	0.594	0.244	0	RUNX3	DC-CD1C
0	0.661132	0.721	0.385	0	CYTIP	DC-CD1C
0	0.657589	0.704	0.348	0	CSF2RA	DC-CD1C
0	0.655156	0.416	0.181	0	PLAC8	DC-CD1C
0	0.651957	0.328	0.084	0	TCTN3	DC-CD1C
0	0.651218	0.343	0.081	0	LAMP3	DC-CD1C
0	0.647897	0.939	0.681	0	HINT1	DC-CD1C
0	0.647067	0.933	0.743	0	EEF1G	DC-CD1C
0	0.645599	0.768	0.498	0	NR4A3	DC-CD1C
0	0.638667	0.521	0.188	0	RHOF	DC-CD1C
0	0.635091	0.772	0.481	0	CKLF	DC-CD1C
0	0.634855	0.861	0.586	0	GDI2	DC-CD1C
0	0.633042	0.985	0.91	0	RPS6	DC-CD1C
0	0.629771	0.991	0.941	0	RPS23	DC-CD1C
0	0.629695	0.983	0.902	0	ACTG1	DC-CD1C
0	0.622522	0.442	0.119	0	ADAM19	DC-CD1C
0	0.622254	0.827	0.458	0	HLA-DMB	DC-CD1C
0	0.618352	0.988	0.931	0	RPS18	DC-CD1C
0	0.606922	0.691	0.343	0	ARL4C	DC-CD1C
0	0.600947	0.506	0.193	0	ENTPD1	DC-CD1C
0	0.595675	0.975	0.886	0	RPL3	DC-CD1C
0	0.586856	0.957	0.808	0	RPL4	DC-CD1C
0	0.586035	0.442	0.21	0	FAM110A	DC-CD1C
0	0.584666	0.985	0.929	0	RPS3A	DC-CD1C
0	0.580558	0.998	0.988	0	ACTB	DC-CD1C
0	0.569888	0.277	0.069	0	PLEK2	DC-CD1C
0	0.567509	0.901	0.616	0	LSP1	DC-CD1C
0	0.566965	0.625	0.31	0	SEPT6	DC-CD1C
0	0.566405	0.964	0.834	0	RPSA	DC-CD1C
0	0.562193	0.342	0.097	0	GPR157	DC-CD1C
0	0.558767	0.65	0.339	0	PAK1	DC-CD1C
0	0.553529	0.451	0.144	0	CYP2S1	DC-CD1C
0	0.547676	0.599	0.305	0	IL18	DC-CD1C
0	0.546569	0.836	0.599	0	CIB1	DC-CD1C
0	0.546151	0.813	0.53	0	EIF3L	DC-CD1C
0	0.542461	0.981	0.899	0	RPS2	DC-CD1C
0	0.541897	0.966	0.827	0	EEF1B2	DC-CD1C
0	0.54042	0.977	0.885	0	RPS5	DC-CD1C
0	0.538157	0.708	0.384	0	RHOC	DC-CD1C
0	0.537487	0.467	0.231	0	DUSP4	DC-CD1C
0	0.534841	0.967	0.855	0	RPL10A	DC-CD1C
0	0.529838	0.496	0.174	0	HLA-DOA	DC-CD1C
0	0.524333	0.701	0.421	0	CPVL	DC-CD1C
0	0.521275	0.384	0.171	0	IL1R2	DC-CD1C
0	0.518679	0.419	0.14	0	AXL	DC-CD1C
0	0.516884	0.975	0.867	0	RPL5	DC-CD1C
0	0.51332	0.552	0.236	0	LDLRAD4	DC-CD1C
0	0.511279	0.737	0.45	0	TMEM14C	DC-CD1C
0	0.511052	0.272	0.068	0	CALCRL	DC-CD1C
0	0.510151	0.427	0.148	0	DAPP1	DC-CD1C
0	0.509515	0.999	0.989	0	TMSB4X	DC-CD1C
0	0.506919	0.369	0.157	0	CD80	DC-CD1C
0	0.505186	0.836	0.605	0	CORO1A	DC-CD1C
0	0.503331	0.597	0.307	0	ETV3	DC-CD1C
0	0.501959	0.976	0.891	0	RPL23A	DC-CD1C
0	0.500929	0.985	0.924	0	RPL15	DC-CD1C
0	0.48763	0.985	0.918	0	RPS4X	DC-CD1C
0	0.487159	0.923	0.731	0	DBI	DC-CD1C
0	0.48525	0.83	0.526	0	RGS1	DC-CD1C
0	0.482738	0.756	0.455	0	GLIPR1	DC-CD1C
0	0.481671	0.99	0.943	0	RPL26	DC-CD1C
0	0.480942	0.991	0.948	0	PFN1	DC-CD1C
0	0.4791	0.981	0.92	0	RPS16	DC-CD1C
0	0.4731	0.991	0.941	0	RPL18A	DC-CD1C
0	0.465248	0.986	0.934	0	RPS3	DC-CD1C
0	0.464437	0.27	0.09	0	FILIP1L	DC-CD1C
0	0.463474	0.86	0.572	0	HMGN1	DC-CD1C
0	0.462902	0.553	0.29	0	PTGER4	DC-CD1C
0	0.461945	0.455	0.188	0	GPRIN3	DC-CD1C
0	0.461388	0.383	0.134	0	MIR181A1HG	DC-CD1C
0	0.458853	0.282	0.087	0	SUSD3	DC-CD1C
0	0.456995	0.989	0.933	0	RPS7	DC-CD1C
0	0.455921	0.987	0.924	0	MT-ND4L	DC-CD1C
0	0.452376	0.983	0.912	0	RPL6	DC-CD1C
0	0.450874	0.989	0.946	0	RPS14	DC-CD1C
0	0.450484	0.874	0.669	0	CMTM6	DC-CD1C
0	0.448296	0.776	0.536	0	VASP	DC-CD1C
0	0.446402	0.383	0.165	0	SERPINF1	DC-CD1C
0	0.443506	0.99	0.946	0	RPL8	DC-CD1C
0	0.443289	0.485	0.207	0	CIITA	DC-CD1C
0	0.440919	0.329	0.097	0	CLECL1	DC-CD1C
0	0.435721	0.983	0.906	0	RPLP0	DC-CD1C
0	0.434038	0.989	0.951	0	RPS15A	DC-CD1C
0	0.430689	0.987	0.926	0	RPL7A	DC-CD1C
0	0.428406	0.998	0.963	0	EEF1A1	DC-CD1C
0	0.426086	0.632	0.358	0	RASSF5	DC-CD1C
0	0.424885	0.994	0.952	0	RPS24	DC-CD1C
0	0.423561	0.811	0.556	0	GABARAPL2	DC-CD1C
0	0.423156	0.928	0.738	0	NPM1	DC-CD1C
0	0.416236	0.997	0.961	0	RPL10	DC-CD1C
0	0.413194	0.991	0.95	0	RPL19	DC-CD1C
0	0.413137	0.366	0.142	0	ADAM28	DC-CD1C
0	0.410532	0.989	0.948	0	RPL37	DC-CD1C
0	0.410033	0.992	0.95	0	RPS13	DC-CD1C
0	0.407133	0.975	0.893	0	PABPC1	DC-CD1C
0	0.405299	0.673	0.401	0	ARF6	DC-CD1C
0	0.400805	0.993	0.956	0	RPS12	DC-CD1C
0	0.400489	0.375	0.103	0	IRF4	DC-CD1C
0	0.397827	0.615	0.34	0	CD58	DC-CD1C
0	0.396977	0.458	0.182	0	DENND1B	DC-CD1C
0	0.395396	0.529	0.273	0	MEF2C	DC-CD1C
0	0.393497	0.985	0.916	0	RPL14	DC-CD1C
0	0.393374	0.984	0.899	0	PPIA	DC-CD1C
0	0.392846	0.401	0.181	0	C12orf45	DC-CD1C
0	0.389702	0.994	0.954	0	RPL13	DC-CD1C
0	0.385004	0.317	0.096	0	PON2	DC-CD1C
0	0.383637	0.447	0.214	0	TOR3A	DC-CD1C
0	0.383026	0.961	0.848	0	BTF3	DC-CD1C
0	0.379127	0.564	0.301	0	PRCP	DC-CD1C
0	0.378499	0.981	0.905	0	RPL35	DC-CD1C
0	0.374588	0.515	0.252	0	UBE2E2	DC-CD1C
0	0.369422	0.971	0.87	0	RPL27	DC-CD1C
0	0.361757	0.986	0.93	0	RPS25	DC-CD1C
0	0.359866	0.661	0.387	0	STK4	DC-CD1C
0	0.359319	0.509	0.254	0	PRMT9	DC-CD1C
0	0.35757	0.602	0.338	0	IL2RG	DC-CD1C
0	0.356733	0.992	0.956	0	RPL32	DC-CD1C
0	0.350762	0.993	0.949	0	RPL11	DC-CD1C
0	0.349701	0.325	0.107	0	ITGB2-AS1	DC-CD1C
0	0.348633	0.36	0.131	0	CLIC2	DC-CD1C
0	0.345678	0.51	0.251	0	MZT2A	DC-CD1C
0	0.343306	0.991	0.95	0	RPS27A	DC-CD1C
0	0.343031	0.985	0.932	0	RPL29	DC-CD1C
0	0.342841	0.986	0.937	0	RPL18	DC-CD1C
0	0.340194	0.347	0.112	0	TOMM34	DC-CD1C
0	0.336769	0.354	0.14	0	TTYH2	DC-CD1C
0	0.32879	0.534	0.263	0	TES	DC-CD1C
0	0.323721	0.332	0.125	0	CCND2	DC-CD1C
0	0.306375	0.571	0.304	0	PTRHD1	DC-CD1C
0	0.299784	0.379	0.165	0	STK38L	DC-CD1C
0	0.281032	0.396	0.174	0	CAMK1D	DC-CD1C
0	0.276271	0.627	0.339	0	CLEC4A	DC-CD1C
0	0.254328	0.338	0.141	0	SNX20	DC-CD1C
0	0.251608	0.408	0.187	0	DEF6	DC-CD1C
4.56511e-308	0.455244	0.882	0.611	1.15671e-303	CTSH	DC-CD1C
2.22327e-307	0.391241	0.952	0.796	5.63331e-303	NME2	DC-CD1C
3.39829e-306	0.363656	0.961	0.86	8.61059e-302	RPS11	DC-CD1C
9.12796e-306	0.442874	0.885	0.642	2.31284e-301	CRIP1	DC-CD1C
2.52441e-300	0.324013	0.992	0.952	6.39635e-296	RPS15	DC-CD1C
2.53462e-300	0.333546	0.379	0.172	6.42223e-296	GPR35	DC-CD1C
9.19355e-300	0.288611	0.424	0.202	2.32946e-295	ARHGAP31	DC-CD1C
2.38873e-299	0.358101	0.973	0.895	6.05256e-295	RPL17	DC-CD1C
3.32929e-297	0.308199	0.503	0.262	8.43575e-293	CAT	DC-CD1C
7.10467e-296	0.271935	0.574	0.309	1.80018e-291	ADAM8	DC-CD1C
7.10445e-293	0.304973	0.337	0.147	1.80013e-288	KCNK6	DC-CD1C
7.05075e-292	0.381108	0.947	0.798	1.78652e-287	HNRNPA1	DC-CD1C
3.09434e-288	0.379494	0.843	0.594	7.84045e-284	SRSF2	DC-CD1C
3.25976e-288	0.373627	0.992	0.945	8.25958e-284	RPS8	DC-CD1C
1.55819e-287	0.351423	0.404	0.194	3.94815e-283	EIF2AK4	DC-CD1C
7.01776e-287	0.389401	0.569	0.324	1.77816e-282	IDH2	DC-CD1C
1.54956e-284	0.342242	0.98	0.905	3.92626e-280	RPL22	DC-CD1C
1.43143e-282	0.30762	0.468	0.237	3.62695e-278	RAB11FIP1	DC-CD1C
8.16578e-281	0.391338	0.481	0.252	2.06905e-276	ABI3	DC-CD1C
9.6289e-279	0.299523	0.467	0.239	2.43977e-274	RFTN1	DC-CD1C
1.00236e-278	0.262548	0.461	0.233	2.53977e-274	ELMO1	DC-CD1C
4.45787e-278	0.427798	0.758	0.509	1.12953e-273	MTHFD2	DC-CD1C
1.2905e-277	0.508998	0.879	0.663	3.26988e-273	TUBA1B	DC-CD1C
1.00173e-276	0.270936	0.36	0.163	2.53819e-272	MOB3B	DC-CD1C
2.62231e-276	0.400854	0.528	0.274	6.64442e-272	CFP	DC-CD1C
8.71435e-273	0.304297	0.447	0.225	2.20804e-268	UVRAG	DC-CD1C
7.54754e-270	0.26517	0.287	0.117	1.9124e-265	CEACAM4	DC-CD1C
4.38643e-268	0.294644	0.986	0.942	1.11143e-263	RPS9	DC-CD1C
8.9342e-268	0.346812	0.571	0.324	2.26375e-263	IL13RA1	DC-CD1C
9.68999e-268	0.394068	0.916	0.718	2.45525e-263	SLC25A5	DC-CD1C
1.38546e-266	0.353973	0.978	0.919	3.51049e-262	CFL1	DC-CD1C
6.82753e-265	0.334789	0.547	0.299	1.72996e-260	GRASP	DC-CD1C
1.78357e-264	0.742249	0.505	0.289	4.51921e-260	IL7R	DC-CD1C
1.5308e-263	0.560792	0.876	0.728	3.87874e-259	CDKN1A	DC-CD1C
6.71388e-262	0.277546	0.257	0.103	1.70116e-257	KCNMB1	DC-CD1C
2.15838e-261	0.455928	0.732	0.491	5.46891e-257	EZR	DC-CD1C
2.43386e-261	0.284245	0.485	0.26	6.16692e-257	SNX8	DC-CD1C
1.11824e-258	0.346089	0.653	0.399	2.83339e-254	DDAH2	DC-CD1C
2.30902e-258	0.371583	0.838	0.609	5.8506e-254	ARF5	DC-CD1C
3.85918e-257	0.326937	0.74	0.469	9.77839e-253	OSTC	DC-CD1C
2.2554e-253	0.405425	0.98	0.92	5.71473e-249	RPS21	DC-CD1C
2.3548e-253	0.268139	0.347	0.161	5.96659e-249	REV3L	DC-CD1C
3.4253e-253	0.303362	0.292	0.124	8.67902e-249	EBI3	DC-CD1C
2.41102e-252	0.2914	0.409	0.206	6.10904e-248	CTNND1	DC-CD1C
2.87813e-252	0.3561	0.749	0.489	7.29261e-248	LMNA	DC-CD1C
3.87258e-252	0.271487	0.507	0.278	9.81235e-248	CLDND1	DC-CD1C
1.47499e-251	0.352774	0.998	0.973	3.73732e-247	TMSB10	DC-CD1C
7.9138e-251	0.458041	0.724	0.486	2.0052e-246	BID	DC-CD1C
2.18275e-250	0.272812	0.537	0.298	5.53066e-246	MBP	DC-CD1C
2.84853e-248	0.283407	0.989	0.943	7.21761e-244	RPLP2	DC-CD1C
8.75556e-248	0.311209	0.377	0.185	2.21848e-243	OPN3	DC-CD1C
2.72001e-247	0.324939	0.411	0.21	6.89195e-243	GLO1	DC-CD1C
3.6449e-247	0.369654	0.306	0.136	9.23546e-243	CA2	DC-CD1C
5.84062e-247	0.401271	0.65	0.401	1.4799e-242	PTMS	DC-CD1C
7.85906e-247	0.282533	0.253	0.102	1.99133e-242	AIM1	DC-CD1C
6.58692e-245	0.289507	0.513	0.279	1.66899e-240	MALT1	DC-CD1C
1.0677e-244	0.255433	0.455	0.239	2.70535e-240	IMPDH2	DC-CD1C
4.94611e-236	0.271882	0.979	0.918	1.25325e-231	RPL9	DC-CD1C
1.76309e-235	0.260866	0.335	0.159	4.46731e-231	BAIAP2	DC-CD1C
6.51553e-235	0.273093	0.584	0.342	1.6509e-230	ZNF385A	DC-CD1C
6.78044e-234	0.318421	0.403	0.208	1.71803e-229	ATP1B1	DC-CD1C
1.56926e-233	0.422822	0.554	0.325	3.9762e-229	LGALS2	DC-CD1C
1.23222e-232	0.351718	0.85	0.636	3.12219e-228	CDC37	DC-CD1C
4.84543e-231	0.347571	0.88	0.679	1.22774e-226	RBM3	DC-CD1C
1.80426e-230	0.380252	0.946	0.831	4.57163e-226	MYL12A	DC-CD1C
2.06998e-230	0.323174	0.928	0.781	5.24491e-226	SUB1	DC-CD1C
2.85053e-229	0.280049	0.985	0.939	7.22268e-225	RPL35A	DC-CD1C
8.40386e-229	0.336991	0.928	0.775	2.12937e-224	RPL27A	DC-CD1C
4.64277e-228	0.259608	0.579	0.341	1.17638e-223	PRMT2	DC-CD1C
7.85847e-227	0.264674	0.479	0.261	1.99118e-222	ALCAM	DC-CD1C
3.40148e-226	0.260593	0.562	0.325	8.61866e-222	CLNS1A	DC-CD1C
1.38159e-225	0.378527	0.971	0.885	3.50067e-221	MT-ATP8	DC-CD1C
2.32892e-225	0.274797	0.657	0.418	5.90101e-221	CXCR4	DC-CD1C
2.88757e-225	0.282412	0.992	0.96	7.31652e-221	RPL30	DC-CD1C
3.89159e-225	0.311252	0.557	0.331	9.86051e-221	CCND3	DC-CD1C
3.58915e-224	0.343348	0.728	0.487	9.09418e-220	YPEL5	DC-CD1C
9.87295e-223	0.316932	0.851	0.616	2.50161e-218	PLSCR1	DC-CD1C
1.14892e-222	0.392177	0.622	0.38	2.91113e-218	RNASE6	DC-CD1C
1.32538e-222	0.250602	0.537	0.307	3.35826e-218	FAM162A	DC-CD1C
1.63798e-222	0.327489	0.845	0.616	4.15033e-218	EIF3F	DC-CD1C
2.66741e-221	0.272233	0.816	0.577	6.75869e-217	FAM49B	DC-CD1C
2.76288e-221	0.274251	0.634	0.385	7.00059e-217	C1QBP	DC-CD1C
3.79643e-221	0.278714	0.764	0.508	9.61938e-217	STK17B	DC-CD1C
4.78703e-221	0.358989	0.942	0.808	1.21294e-216	ARPC1B	DC-CD1C
1.68161e-220	0.538668	0.563	0.35	4.26086e-216	ATF5	DC-CD1C
2.62513e-220	0.305455	0.488	0.279	6.65155e-216	DBNDD2	DC-CD1C
2.60029e-219	0.275131	0.709	0.452	6.58861e-215	RBPJ	DC-CD1C
6.79674e-216	0.333989	0.94	0.786	1.72216e-211	SLC25A6	DC-CD1C
1.57409e-215	0.306496	0.406	0.216	3.98842e-211	TOB1	DC-CD1C
8.20635e-214	0.266745	0.445	0.244	2.07933e-209	PDCL3	DC-CD1C
1.96279e-213	0.356335	0.757	0.504	4.97332e-209	SAMHD1	DC-CD1C
2.16139e-213	0.348581	0.992	0.959	5.47652e-209	RPS27	DC-CD1C
2.66724e-213	0.314674	0.972	0.894	6.75824e-209	RPL37A	DC-CD1C
1.22048e-211	0.606934	0.481	0.287	3.09244e-207	IL4I1	DC-CD1C
3.26199e-211	0.28895	0.579	0.349	8.26524e-207	APEX1	DC-CD1C
8.145e-210	0.252364	0.981	0.919	2.06378e-205	RPL24	DC-CD1C
1.53211e-209	0.43995	0.814	0.606	3.88205e-205	CXCL16	DC-CD1C
1.66639e-209	0.462399	0.877	0.711	4.22229e-205	REL	DC-CD1C
8.23706e-209	0.267873	0.99	0.947	2.08711e-204	RPL12	DC-CD1C
2.10141e-208	0.258945	0.575	0.34	5.32456e-204	LY86	DC-CD1C
2.3944e-207	0.82827	0.488	0.306	6.06694e-203	MIR155HG	DC-CD1C
2.76002e-207	0.450584	0.744	0.532	6.99334e-203	SERPINB9	DC-CD1C
1.28905e-205	0.454195	0.785	0.61	3.2662e-201	C15orf48	DC-CD1C
3.70317e-204	0.331235	0.671	0.445	9.38309e-200	GNA15	DC-CD1C
8.93765e-204	0.419396	0.948	0.832	2.26462e-199	RPS29	DC-CD1C
3.27968e-203	0.268621	0.992	0.953	8.31005e-199	RPL34	DC-CD1C
2.23741e-198	0.264796	0.754	0.513	5.66915e-194	SMDT1	DC-CD1C
1.64445e-196	0.271511	0.784	0.545	4.16671e-192	H2AFV	DC-CD1C
2.45492e-196	0.399768	0.897	0.736	6.22027e-192	LDHA	DC-CD1C
4.10915e-195	0.266412	0.29	0.14	1.04118e-190	ITGB7	DC-CD1C
7.85907e-194	0.26619	0.995	0.975	1.99133e-189	RPL28	DC-CD1C
2.47174e-193	0.274832	0.444	0.253	6.2629e-189	TMEM109	DC-CD1C
6.47516e-193	0.27114	0.694	0.451	1.64068e-188	MAN2B1	DC-CD1C
6.4758e-193	0.282458	0.922	0.739	1.64084e-188	SARAF	DC-CD1C
4.08183e-192	0.331219	0.609	0.394	1.03425e-187	NFKBID	DC-CD1C
4.72376e-190	0.371664	0.912	0.807	1.19691e-185	LITAF	DC-CD1C
3.70402e-189	0.287184	0.884	0.677	9.38525e-185	RGS10	DC-CD1C
3.76163e-189	0.307417	0.406	0.225	9.53121e-185	SATB1	DC-CD1C
4.60665e-183	0.282324	0.851	0.636	1.16723e-178	HCLS1	DC-CD1C
7.22573e-183	0.317636	0.933	0.787	1.83085e-178	EEF2	DC-CD1C
8.64366e-183	0.289606	0.605	0.387	2.19013e-178	ETV6	DC-CD1C
2.01101e-181	0.296959	0.917	0.747	5.09549e-177	COMMD6	DC-CD1C
5.77582e-181	0.389358	0.836	0.642	1.46348e-176	NR4A1	DC-CD1C
8.81685e-180	0.305862	0.844	0.657	2.23401e-175	ACTR3	DC-CD1C
9.27165e-180	0.322351	0.656	0.439	2.34925e-175	MAFF	DC-CD1C
2.82628e-179	0.648225	0.68	0.485	7.16122e-175	AREG	DC-CD1C
2.57912e-176	0.272911	0.984	0.932	6.53498e-172	RPL36	DC-CD1C
8.45399e-173	0.31647	0.775	0.564	2.14207e-168	ARL6IP5	DC-CD1C
1.19703e-172	0.397079	0.777	0.585	3.03304e-168	MS4A6A	DC-CD1C
3.30834e-171	0.538318	0.866	0.723	8.38266e-167	SERPINB1	DC-CD1C
7.16677e-171	0.302705	0.325	0.167	1.81592e-166	GEM	DC-CD1C
1.71027e-170	0.263844	0.693	0.469	4.33349e-166	TMEM123	DC-CD1C
2.17733e-166	0.275623	0.645	0.433	5.51693e-162	RIPK2	DC-CD1C
1.59317e-165	0.391696	0.769	0.592	4.03677e-161	PIM3	DC-CD1C
7.24395e-163	0.259933	0.984	0.935	1.83547e-158	MT-CYB	DC-CD1C
1.81177e-159	0.252198	0.827	0.603	4.59067e-155	PARK7	DC-CD1C
1.33156e-157	0.290875	0.953	0.859	3.3739e-153	ARPC2	DC-CD1C
1.94643e-157	0.409167	0.482	0.303	4.93186e-153	CD40	DC-CD1C
1.19518e-149	0.255459	0.83	0.61	3.02834e-145	H2AFY	DC-CD1C
2.32001e-148	0.312355	0.782	0.574	5.87845e-144	HSPD1	DC-CD1C
6.21819e-148	0.262033	0.963	0.881	1.57556e-143	RPL21	DC-CD1C
1.14261e-147	0.414805	0.636	0.444	2.89515e-143	RGCC	DC-CD1C
2.13387e-145	0.324666	0.755	0.558	5.4068e-141	HERPUD1	DC-CD1C
3.36193e-144	0.320193	0.855	0.68	8.51845e-140	LRRFIP1	DC-CD1C
8.98922e-144	0.253852	0.711	0.522	2.27769e-139	RPS4Y1	DC-CD1C
6.39578e-143	0.270385	0.918	0.771	1.62056e-138	ARHGDIB	DC-CD1C
1.49878e-142	0.347719	0.865	0.67	3.7976e-138	RPL36A	DC-CD1C
2.35465e-139	0.265399	0.609	0.419	5.96621e-135	PHLDA2	DC-CD1C
5.50921e-136	0.367148	0.833	0.662	1.39592e-131	NR4A2	DC-CD1C
2.30271e-135	0.351607	0.683	0.483	5.83461e-131	CEBPD	DC-CD1C
2.19844e-134	0.259793	0.834	0.655	5.57041e-130	PRELID1	DC-CD1C
5.60934e-131	0.321733	0.76	0.569	1.42129e-126	ALOX5AP	DC-CD1C
2.57528e-129	0.261855	0.263	0.142	6.52524e-125	BIN1	DC-CD1C
3.55357e-129	0.279978	0.914	0.746	9.00404e-125	SPI1	DC-CD1C
8.02132e-129	0.254988	0.702	0.516	2.03244e-124	STX11	DC-CD1C
1.8454e-128	0.500253	0.713	0.522	4.67587e-124	KLF4	DC-CD1C
1.7178e-126	0.302073	0.652	0.466	4.35255e-122	TNFAIP8	DC-CD1C
1.5498e-124	0.261174	0.615	0.429	3.92688e-120	GLA	DC-CD1C
9.7778e-120	0.33166	0.822	0.655	2.4775e-115	DUSP2	DC-CD1C
2.73196e-110	0.274414	0.833	0.656	6.92225e-106	HSPE1	DC-CD1C
3.04548e-110	0.431805	0.867	0.744	7.71665e-106	RPS10	DC-CD1C
2.38353e-105	0.266566	0.957	0.864	6.03939e-101	S100A10	DC-CD1C
4.18964e-88	0.265518	0.769	0.601	1.06157e-83	C1orf162	DC-CD1C
2.03519e-48	0.318086	0.524	0.499	5.15677e-44	GNB2L1	DC-CD1C
4.33805e-43	0.41017	0.526	0.506	1.09917e-38	AC090498.1	DC-CD1C
9.96473e-35	0.322289	0.453	0.398	2.52486e-30	RACK1	DC-CD1C
0	1.6183	0.753	0.29	0	FCN1	Mono-CD14
0	1.36588	0.703	0.316	0	VCAN	Mono-CD14
0	1.34287	0.388	0.159	0	RETN	Mono-CD14
0	1.27904	0.844	0.486	0	S100A8	Mono-CD14
0	1.13561	0.499	0.196	0	S100A12	Mono-CD14
0	1.10051	0.879	0.592	0	S100A9	Mono-CD14
0	1.02258	0.951	0.771	0	LYZ	Mono-CD14
0	0.792467	0.955	0.875	0	S100A4	Mono-CD14
0	0.784253	0.636	0.443	0	CSTA	Mono-CD14
0	0.730405	0.65	0.443	0	FPR1	Mono-CD14
0	0.664421	0.841	0.659	0	SERPINA1	Mono-CD14
0	0.661237	0.834	0.76	0	TSPO	Mono-CD14
3.6204e-286	1.90188	0.463	0.265	9.17338e-282	HSPA6	Mono-CD14
4.09833e-268	0.521057	0.814	0.686	1.03844e-263	LST1	Mono-CD14
5.73319e-268	0.732795	0.597	0.39	1.45268e-263	CFD	Mono-CD14
7.98318e-247	0.790079	0.477	0.284	2.02278e-242	CFP	Mono-CD14
6.29463e-244	0.482394	0.911	0.788	1.59493e-239	AIF1	Mono-CD14
6.16022e-239	0.717941	0.317	0.155	1.56088e-234	ASGR1	Mono-CD14
4.6462e-238	0.976768	0.628	0.508	1.17725e-233	VMP1	Mono-CD14
1.63645e-235	0.511228	0.968	0.947	4.14645e-231	S100A6	Mono-CD14
4.48814e-224	0.687295	0.683	0.578	1.13721e-219	STXBP2	Mono-CD14
3.62138e-209	0.527931	0.694	0.489	9.17586e-205	SLC11A1	Mono-CD14
3.73514e-195	1.10548	0.682	0.556	9.46409e-191	HSPA1B	Mono-CD14
2.36189e-192	0.661526	0.866	0.788	5.98455e-188	FOS	Mono-CD14
4.18476e-192	0.579557	0.267	0.124	1.06034e-187	CDA	Mono-CD14
1.33169e-191	0.477319	0.566	0.382	3.37424e-187	SLC25A37	Mono-CD14
8.76987e-190	0.723689	0.344	0.195	2.22211e-185	HRH2	Mono-CD14
9.51596e-189	0.774003	0.333	0.187	2.41115e-184	CLEC12A	Mono-CD14
7.63799e-188	0.347815	0.933	0.92	1.93531e-183	PFDN5	Mono-CD14
8.55943e-186	0.594564	0.388	0.215	2.16879e-181	MCEMP1	Mono-CD14
2.55668e-185	0.772761	0.589	0.45	6.47811e-181	TXNIP	Mono-CD14
3.97151e-179	0.562194	0.455	0.273	1.0063e-174	CD300E	Mono-CD14
2.49931e-173	0.53657	0.773	0.698	6.33274e-169	HCST	Mono-CD14
1.07245e-167	0.508197	0.832	0.764	2.71737e-163	CTSS	Mono-CD14
3.22541e-161	0.315529	0.893	0.829	8.17255e-157	COTL1	Mono-CD14
1.05478e-160	0.544416	0.488	0.351	2.67261e-156	CSF3R	Mono-CD14
1.92667e-159	0.630435	0.262	0.127	4.88179e-155	APOBEC3A	Mono-CD14
1.5199e-158	0.636726	0.656	0.594	3.85112e-154	TKT	Mono-CD14
4.2146e-157	0.515714	0.699	0.624	1.06789e-152	CORO1A	Mono-CD14
3.96105e-156	0.724676	0.36	0.223	1.00365e-151	CD36	Mono-CD14
1.58451e-153	0.59229	0.479	0.331	4.01483e-149	LILRA5	Mono-CD14
6.45659e-152	0.697862	0.552	0.443	1.63597e-147	MNDA	Mono-CD14
6.0312e-151	0.578041	0.684	0.592	1.52819e-146	UPP1	Mono-CD14
1.64017e-150	0.547699	0.628	0.49	4.15585e-146	CD52	Mono-CD14
1.87133e-150	0.659901	0.446	0.313	4.74158e-146	JAML	Mono-CD14
8.63675e-141	0.701816	0.321	0.194	2.18838e-136	UBXN11	Mono-CD14
3.3726e-140	0.63716	0.431	0.291	8.54549e-136	KLF2	Mono-CD14
3.11958e-138	0.551831	0.574	0.463	7.9044e-134	FGR	Mono-CD14
8.95073e-135	0.503164	0.689	0.613	2.26794e-130	C1orf162	Mono-CD14
1.44684e-133	1.09533	0.742	0.659	3.66599e-129	HSPA1A	Mono-CD14
4.56218e-133	0.399954	0.567	0.421	1.15597e-128	TREM1	Mono-CD14
8.86353e-132	0.427338	0.429	0.283	2.24584e-127	CLEC4E	Mono-CD14
4.83582e-130	0.498584	0.585	0.485	1.2253e-125	NCF2	Mono-CD14
3.38425e-126	0.638286	0.716	0.651	8.57502e-122	RGS2	Mono-CD14
5.88089e-123	0.357919	0.75	0.595	1.4901e-118	CD14	Mono-CD14
1.01519e-116	0.37792	0.96	0.923	2.57229e-112	NEAT1	Mono-CD14
1.38487e-116	0.473201	0.288	0.172	3.50897e-112	LILRA2	Mono-CD14
3.10265e-115	0.290377	0.965	0.945	7.8615e-111	RPS9	Mono-CD14
3.93477e-115	0.408584	0.741	0.593	9.96993e-111	MS4A6A	Mono-CD14
2.56582e-114	0.36446	0.832	0.806	6.50126e-110	EMP3	Mono-CD14
6.29456e-114	1.15964	0.683	0.649	1.59491e-109	DNAJB1	Mono-CD14
8.55264e-113	0.428247	0.692	0.667	2.16707e-108	GMFG	Mono-CD14
1.57488e-108	0.593948	0.457	0.357	3.99043e-104	AGTRAP	Mono-CD14
8.38057e-104	0.596486	0.327	0.215	2.12347e-99	LINC01272	Mono-CD14
2.74285e-102	0.449859	0.622	0.563	6.94984e-98	CARD16	Mono-CD14
4.07805e-102	0.315685	0.928	0.869	1.0333e-97	S100A10	Mono-CD14
1.4688e-101	0.392588	0.662	0.585	3.72164e-97	APLP2	Mono-CD14
1.37164e-100	0.581848	0.586	0.497	3.47547e-96	CEBPD	Mono-CD14
1.58066e-100	1.30165	0.416	0.329	4.00508e-96	BAG3	Mono-CD14
4.55388e-99	0.524525	0.606	0.538	1.15386e-94	CLEC7A	Mono-CD14
1.28671e-97	0.427137	0.676	0.638	3.26027e-93	PYCARD	Mono-CD14
4.85861e-96	0.469878	0.537	0.444	1.23107e-91	CPVL	Mono-CD14
3.80849e-93	0.479849	0.548	0.457	9.64994e-89	LILRB2	Mono-CD14
4.18026e-93	0.536683	0.319	0.218	1.0592e-88	C19orf38	Mono-CD14
1.98302e-90	0.560524	0.308	0.212	5.02457e-86	NUP214	Mono-CD14
7.67971e-90	0.580917	0.454	0.37	1.94588e-85	CD302	Mono-CD14
1.79477e-88	0.470937	0.251	0.158	4.54758e-84	BST1	Mono-CD14
2.49554e-88	0.283042	0.906	0.892	6.32319e-84	CYBA	Mono-CD14
8.2947e-87	0.483261	0.515	0.442	2.10171e-82	CASP1	Mono-CD14
2.88538e-86	0.451765	0.85	0.788	7.31098e-82	TIMP1	Mono-CD14
4.90947e-86	0.40944	0.642	0.562	1.24396e-81	CYBB	Mono-CD14
2.0289e-84	0.904225	0.293	0.205	5.14082e-80	DNAJA4	Mono-CD14
2.22809e-84	0.379147	0.701	0.7	5.64555e-80	LAMTOR4	Mono-CD14
2.55528e-84	0.289265	0.846	0.844	6.47457e-80	RPL7	Mono-CD14
9.49794e-84	0.574653	0.396	0.312	2.40659e-79	DPYD	Mono-CD14
2.95375e-83	0.494687	0.277	0.18	7.48422e-79	SELL	Mono-CD14
7.96425e-77	1.09584	0.41	0.341	2.01798e-72	ZFAND2A	Mono-CD14
2.412e-76	0.40684	0.715	0.69	6.11153e-72	RPL36A	Mono-CD14
2.1193e-75	0.30223	0.78	0.785	5.36989e-71	EIF3K	Mono-CD14
5.78842e-73	0.737916	0.502	0.449	1.46667e-68	IER5	Mono-CD14
9.71466e-73	0.33745	0.976	0.951	2.4615e-68	MT-ND4	Mono-CD14
5.78396e-72	0.341571	0.951	0.931	1.46554e-67	MT-ND2	Mono-CD14
8.55386e-72	0.541768	0.55	0.473	2.16738e-67	RHOB	Mono-CD14
9.6313e-72	0.396475	0.284	0.187	2.44038e-67	PID1	Mono-CD14
1.72794e-71	0.512476	0.973	0.942	4.37825e-67	MT-ND3	Mono-CD14
4.87153e-71	0.975051	0.86	0.863	1.23435e-66	HSP90AA1	Mono-CD14
4.12097e-70	0.471085	0.531	0.475	1.04417e-65	BLVRB	Mono-CD14
5.29268e-69	0.453467	0.492	0.437	1.34106e-64	GCA	Mono-CD14
1.9881e-68	0.471318	0.534	0.484	5.03744e-64	GLIPR1	Mono-CD14
3.09977e-68	0.475779	0.347	0.259	7.85421e-64	ITGAM	Mono-CD14
8.74414e-64	0.589985	0.386	0.315	2.21559e-59	NAIP	Mono-CD14
3.00522e-62	1.07732	0.552	0.542	7.61462e-58	HSPH1	Mono-CD14
4.22575e-62	0.39628	0.566	0.523	1.07072e-57	CD48	Mono-CD14
8.41353e-61	0.323223	0.682	0.674	2.13182e-56	PRELID1	Mono-CD14
1.76404e-59	0.296313	0.982	0.97	4.46972e-55	RPL39	Mono-CD14
3.08586e-59	0.447516	0.422	0.359	7.81894e-55	LILRB3	Mono-CD14
8.97389e-59	0.548969	0.414	0.364	2.27381e-54	MYO1F	Mono-CD14
6.24224e-57	0.726879	0.309	0.24	1.58166e-52	ABHD5	Mono-CD14
9.17979e-55	0.510134	0.384	0.321	2.32598e-50	LTA4H	Mono-CD14
1.439e-53	0.569071	0.37	0.313	3.64614e-49	PLBD1	Mono-CD14
2.36776e-53	0.436502	0.551	0.531	5.99944e-49	AP1S2	Mono-CD14
2.84518e-53	0.495441	0.468	0.436	7.20912e-49	TRAPPC5	Mono-CD14
2.8356e-52	0.291302	0.496	0.421	7.18483e-48	PILRA	Mono-CD14
4.84102e-51	0.381704	0.268	0.196	1.22662e-46	SORL1	Mono-CD14
1.30483e-50	0.457295	0.325	0.258	3.30618e-46	AOAH	Mono-CD14
2.82243e-49	0.459459	0.412	0.362	7.15148e-45	LY86	Mono-CD14
1.93659e-48	0.255291	0.728	0.75	4.90692e-44	YWHAB	Mono-CD14
4.03708e-48	0.296347	0.674	0.685	1.02291e-43	RPS17	Mono-CD14
1.04848e-47	0.294492	0.661	0.644	2.65665e-43	GSTO1	Mono-CD14
2.52428e-45	0.403488	0.553	0.531	6.39602e-41	SAMHD1	Mono-CD14
6.09017e-45	0.474425	0.25	0.189	1.54313e-40	PSTPIP1	Mono-CD14
1.29444e-43	0.469308	0.28	0.212	3.27986e-39	LINC00936	Mono-CD14
5.89438e-43	0.308414	0.608	0.573	1.49352e-38	CD55	Mono-CD14
6.58709e-43	0.488174	0.268	0.197	1.66904e-38	AC015912.3	Mono-CD14
2.37256e-42	0.425903	0.457	0.433	6.01158e-38	SAT2	Mono-CD14
7.69236e-42	0.430759	0.524	0.463	1.94909e-37	EGR1	Mono-CD14
1.21066e-41	0.42822	0.295	0.234	3.06758e-37	LYST	Mono-CD14
7.12975e-41	0.772535	0.647	0.679	1.80654e-36	HSPE1	Mono-CD14
1.38262e-39	0.30794	0.969	0.941	3.50328e-35	MT-ND1	Mono-CD14
1.25797e-38	0.412352	0.396	0.344	3.18744e-34	MPEG1	Mono-CD14
2.0451e-38	0.42494	0.277	0.224	5.18186e-34	USP3	Mono-CD14
8.74232e-38	0.382162	0.461	0.429	2.21513e-33	TBXAS1	Mono-CD14
1.01486e-37	0.292999	0.555	0.511	2.57145e-33	FGL2	Mono-CD14
1.62479e-37	0.25148	0.544	0.49	4.11688e-33	IGSF6	Mono-CD14
2.06871e-37	0.400694	0.332	0.273	5.2417e-33	FCGR1A	Mono-CD14
2.79664e-37	0.26363	0.654	0.669	7.08612e-33	ZYX	Mono-CD14
4.57739e-37	0.469926	0.307	0.251	1.15982e-32	SNAI1	Mono-CD14
7.1389e-37	0.279513	0.645	0.656	1.80886e-32	GNAI2	Mono-CD14
2.22129e-36	0.434545	0.278	0.225	5.62831e-32	AZI2	Mono-CD14
2.5018e-36	0.278515	0.632	0.652	6.33907e-32	PSMB3	Mono-CD14
8.12628e-36	0.332454	0.627	0.642	2.05904e-31	WSB1	Mono-CD14
1.99794e-35	0.385367	0.537	0.544	5.06237e-31	CNPY3	Mono-CD14
6.84637e-33	0.352804	0.617	0.627	1.73473e-28	SOCS3	Mono-CD14
1.58284e-32	0.388352	0.404	0.363	4.01061e-28	KCTD12	Mono-CD14
3.17982e-32	0.392851	0.567	0.541	8.05703e-28	KLF4	Mono-CD14
1.15729e-31	0.29914	0.407	0.368	2.93235e-27	CLEC4A	Mono-CD14
1.26189e-31	0.295407	0.364	0.31	3.19739e-27	TLR2	Mono-CD14
1.69473e-31	0.282664	0.558	0.551	4.29412e-27	HCK	Mono-CD14
2.0216e-31	0.397045	0.313	0.267	5.12232e-27	SSH2	Mono-CD14
3.40481e-31	0.393488	0.357	0.319	8.62712e-27	RAB24	Mono-CD14
7.71029e-31	0.356621	0.563	0.582	1.95363e-26	GSTK1	Mono-CD14
1.16012e-30	0.259639	0.648	0.662	2.93951e-26	HCLS1	Mono-CD14
3.25564e-30	0.368972	0.403	0.366	8.24914e-26	HMGB2	Mono-CD14
4.15377e-30	0.429925	0.423	0.4	1.05248e-25	DOK2	Mono-CD14
5.12889e-30	0.320215	0.496	0.475	1.29956e-25	GLRX	Mono-CD14
6.89983e-30	0.419174	0.3	0.261	1.74828e-25	TMEM205	Mono-CD14
8.07835e-29	0.259814	0.623	0.639	2.04689e-24	ARRB2	Mono-CD14
1.0254e-28	0.3909	0.262	0.218	2.59815e-24	FAM200B	Mono-CD14
1.05724e-28	0.35143	0.555	0.574	2.67883e-24	PGLS	Mono-CD14
6.29531e-28	0.419125	0.28	0.239	1.59511e-23	ERICH1	Mono-CD14
6.43741e-28	0.326787	0.443	0.409	1.63111e-23	PNP	Mono-CD14
9.93682e-28	0.395941	0.405	0.379	2.51779e-23	LIMD2	Mono-CD14
2.44611e-27	0.286232	0.625	0.66	6.19794e-23	POLR2L	Mono-CD14
3.38749e-27	0.367771	0.397	0.366	8.58322e-23	TNFSF13	Mono-CD14
7.18768e-27	0.44421	0.299	0.264	1.82121e-22	IL17RA	Mono-CD14
1.70926e-26	0.402071	0.267	0.218	4.33092e-22	VSIR	Mono-CD14
8.7094e-26	0.335559	0.39	0.361	2.20679e-21	NUMB	Mono-CD14
8.89976e-26	0.279807	0.676	0.672	2.25502e-21	SLC2A3	Mono-CD14
1.39285e-25	0.392631	0.378	0.353	3.52921e-21	METTL9	Mono-CD14
1.68476e-25	0.305276	0.512	0.503	4.26885e-21	PLP2	Mono-CD14
1.94796e-25	0.390702	0.47	0.476	4.93574e-21	PET100	Mono-CD14
5.02243e-25	0.254639	0.644	0.656	1.27258e-20	ZEB2	Mono-CD14
9.76271e-25	0.256009	0.615	0.653	2.47368e-20	GPSM3	Mono-CD14
1.51595e-24	0.337006	0.528	0.538	3.84111e-20	EFHD2	Mono-CD14
1.81792e-24	0.40194	0.426	0.42	4.60624e-20	USP15	Mono-CD14
2.18854e-24	0.379283	0.386	0.347	5.54531e-20	LGALS2	Mono-CD14
3.07632e-24	0.270131	0.646	0.682	7.79478e-20	NDUFB11	Mono-CD14
3.81844e-24	0.415767	0.299	0.27	9.67516e-20	STX10	Mono-CD14
4.44425e-24	1.09128	0.561	0.587	1.12608e-19	HSPB1	Mono-CD14
5.54803e-24	0.443758	0.296	0.266	1.40576e-19	FBXL5	Mono-CD14
3.76868e-22	0.341001	0.273	0.234	9.54908e-18	ICAM3	Mono-CD14
4.64939e-22	0.276386	0.51	0.504	1.17806e-17	GLIPR2	Mono-CD14
5.92801e-22	0.333571	0.487	0.496	1.50204e-17	WAS	Mono-CD14
8.09853e-22	0.589051	0.342	0.323	2.05201e-17	FKBP4	Mono-CD14
1.56316e-21	0.411183	0.327	0.3	3.96073e-17	MEF2C	Mono-CD14
5.6133e-21	0.389502	0.476	0.49	1.4223e-16	NDUFB1	Mono-CD14
5.62853e-21	0.299896	0.517	0.527	1.42616e-16	DDX21	Mono-CD14
5.6616e-21	0.44055	0.329	0.304	1.43454e-16	C10orf54	Mono-CD14
6.47108e-21	0.364247	0.362	0.331	1.63964e-16	LRP1	Mono-CD14
1.10336e-20	0.384502	0.272	0.238	2.79569e-16	RCSD1	Mono-CD14
1.13347e-20	0.430494	0.281	0.252	2.87198e-16	TRMT1	Mono-CD14
3.15399e-20	0.412989	0.506	0.527	7.99159e-16	CLK1	Mono-CD14
3.70011e-20	0.269123	0.558	0.556	9.37533e-16	PTPRE	Mono-CD14
6.65929e-20	0.306245	0.541	0.553	1.68733e-15	TCIRG1	Mono-CD14
7.36526e-20	0.307284	0.419	0.376	1.86621e-15	CD163	Mono-CD14
8.29097e-20	0.275076	0.56	0.594	2.10077e-15	EIF3G	Mono-CD14
8.98059e-20	0.348457	0.372	0.356	2.2755e-15	POLE4	Mono-CD14
9.93335e-20	0.381726	0.457	0.458	2.51691e-15	RSRP1	Mono-CD14
1.41704e-19	0.332475	0.29	0.257	3.59051e-15	C9orf72	Mono-CD14
1.87816e-19	0.339613	0.47	0.484	4.75887e-15	TMEM167A	Mono-CD14
1.97674e-19	0.381624	0.4	0.397	5.00866e-15	PARVG	Mono-CD14
1.98442e-19	0.382471	0.42	0.418	5.02813e-15	EVI2B	Mono-CD14
5.12687e-19	0.282923	0.507	0.509	1.29905e-14	ATP6V1B2	Mono-CD14
5.98154e-19	0.270886	0.622	0.669	1.5156e-14	TALDO1	Mono-CD14
7.16587e-19	0.27075	0.582	0.619	1.81569e-14	APRT	Mono-CD14
1.59117e-18	0.370954	0.421	0.397	4.03171e-14	HMOX1	Mono-CD14
1.80782e-18	0.55166	0.433	0.446	4.58065e-14	CACYBP	Mono-CD14
2.10826e-18	0.307577	0.264	0.233	5.34191e-14	DOK3	Mono-CD14
2.39567e-18	0.335353	0.317	0.283	6.07015e-14	ADM	Mono-CD14
2.9358e-18	0.29612	0.288	0.255	7.43873e-14	SLA	Mono-CD14
9.73507e-18	0.436181	0.292	0.266	2.46667e-13	LENG8	Mono-CD14
2.64084e-17	0.302961	0.497	0.515	6.69136e-13	EIF4A1	Mono-CD14
3.13782e-17	0.418868	0.277	0.251	7.9506e-13	NXF1	Mono-CD14
7.39214e-17	0.811844	0.561	0.602	1.87302e-12	HSPD1	Mono-CD14
1.14527e-16	0.334635	0.486	0.505	2.90187e-12	CAST	Mono-CD14
1.97919e-16	0.252378	0.432	0.413	5.01486e-12	SLC7A7	Mono-CD14
2.75109e-16	0.35098	0.265	0.226	6.9707e-12	ATP2B1-AS1	Mono-CD14
2.79365e-16	0.33016	0.271	0.245	7.07854e-12	LRRC25	Mono-CD14
3.56255e-16	0.3057	0.644	0.681	9.02678e-12	JUND	Mono-CD14
6.11941e-15	0.375431	0.363	0.357	1.55054e-10	SNAP23	Mono-CD14
7.4576e-15	0.285857	0.439	0.435	1.88961e-10	PLXDC2	Mono-CD14
1.55109e-14	0.322997	0.408	0.395	3.93016e-10	MYO1G	Mono-CD14
3.36864e-14	0.399596	0.881	0.897	8.53546e-10	UBC	Mono-CD14
6.2572e-14	0.256507	0.514	0.549	1.58545e-09	RNF181	Mono-CD14
1.30576e-13	0.27462	0.621	0.674	3.30853e-09	CCNL1	Mono-CD14
1.55923e-13	0.28247	0.489	0.517	3.95079e-09	LSM7	Mono-CD14
2.8854e-13	0.354402	0.508	0.544	7.31101e-09	SF3B5	Mono-CD14
1.64316e-12	0.266284	0.314	0.3	4.16344e-08	MBOAT7	Mono-CD14
3.08429e-12	0.273319	0.672	0.716	7.81498e-08	DNAJA1	Mono-CD14
4.2704e-12	0.367051	0.741	0.771	1.08203e-07	HSPA8	Mono-CD14
4.63441e-12	0.289963	0.493	0.514	1.17427e-07	IFNGR1	Mono-CD14
8.1185e-12	0.306261	0.506	0.544	2.05707e-07	SRRM2	Mono-CD14
9.66481e-12	0.268397	0.329	0.312	2.44887e-07	TRIB1	Mono-CD14
1.20595e-11	0.339185	0.427	0.438	3.05563e-07	TCEB2	Mono-CD14
1.55681e-11	0.29844	0.334	0.317	3.94463e-07	FYB	Mono-CD14
2.36473e-11	0.332517	0.266	0.243	5.99176e-07	CLEC5A	Mono-CD14
3.37618e-11	0.377052	0.416	0.428	8.55456e-07	SLC38A2	Mono-CD14
3.72623e-11	0.342702	0.267	0.255	9.44152e-07	ZNF106	Mono-CD14
4.71041e-11	0.28807	0.407	0.416	1.19352e-06	CASP4	Mono-CD14
8.61774e-11	0.278117	0.415	0.432	2.18356e-06	MRPL33	Mono-CD14
1.67905e-10	0.367524	0.305	0.292	4.25439e-06	NBPF26	Mono-CD14
2.3869e-10	0.267734	0.468	0.472	6.04792e-06	YBX3	Mono-CD14
7.19685e-10	0.288132	0.312	0.302	1.82354e-05	CAPN2	Mono-CD14
9.03635e-10	0.262764	0.519	0.566	2.28963e-05	NDUFA13	Mono-CD14
1.03358e-09	0.416703	0.397	0.42	2.61888e-05	TCP1	Mono-CD14
1.13751e-09	0.278129	0.667	0.707	2.88223e-05	IER2	Mono-CD14
2.04555e-09	0.292744	0.487	0.521	5.18302e-05	PGD	Mono-CD14
2.22929e-09	0.340556	0.342	0.346	5.64858e-05	BLOC1S1	Mono-CD14
3.08463e-09	0.265927	0.4	0.406	7.81584e-05	NCF1	Mono-CD14
3.88793e-09	0.317857	0.311	0.31	9.85123e-05	LTBR	Mono-CD14
4.32055e-09	0.323531	0.394	0.413	0.000109474	ACAP2	Mono-CD14
4.4335e-09	0.306474	0.312	0.305	0.000112336	LILRB1	Mono-CD14
4.78556e-09	0.333157	0.274	0.266	0.000121257	NUDT16	Mono-CD14
5.84305e-09	0.28388	0.267	0.255	0.000148051	CD300C	Mono-CD14
7.4606e-09	0.488415	0.501	0.524	0.000189037	PLIN2	Mono-CD14
9.89088e-09	0.505468	0.746	0.798	0.000250615	UBB	Mono-CD14
1.21229e-08	0.251207	0.251	0.235	0.00030717	GIMAP4	Mono-CD14
3.07681e-08	0.252665	0.288	0.272	0.000779602	IRS2	Mono-CD14
3.58087e-08	0.270086	0.382	0.394	0.000907321	ACTN1	Mono-CD14
4.02461e-08	0.300798	0.368	0.38	0.00101976	HSD17B11	Mono-CD14
4.18487e-08	0.32411	0.502	0.546	0.00106036	TRA2B	Mono-CD14
4.2853e-08	0.263425	0.355	0.36	0.00108581	EIF4EBP1	Mono-CD14
6.09615e-08	0.391914	0.384	0.406	0.00154464	MRPL18	Mono-CD14
9.30889e-08	0.252898	0.366	0.37	0.00235869	MIR4435-2HG	Mono-CD14
1.4397e-07	0.345148	0.252	0.246	0.0036479	FES	Mono-CD14
2.58247e-07	0.26482	0.369	0.359	0.00654347	ELOB	Mono-CD14
3.14956e-07	0.329321	0.3	0.294	0.00798036	SLC20A1	Mono-CD14
1.39132e-06	0.283836	0.296	0.295	0.0352533	PECAM1	Mono-CD14
2.50149e-06	0.259716	0.384	0.406	0.0633826	RGS19	Mono-CD14
5.5186e-06	0.281468	0.48	0.521	0.13983	JMJD1C	Mono-CD14
5.95179e-06	0.276634	0.396	0.422	0.150807	NAA38	Mono-CD14
1.04986e-05	0.26705	0.359	0.377	0.266013	SYK	Mono-CD14
1.05003e-05	0.300972	0.334	0.348	0.266056	PNPLA2	Mono-CD14
1.10098e-05	0.307174	0.345	0.356	0.278965	C14orf2	Mono-CD14
1.74292e-05	0.305024	0.278	0.281	0.441621	C20orf24	Mono-CD14
2.31242e-05	0.254231	0.398	0.427	0.58592	IFI27L2	Mono-CD14
8.77255e-05	0.301422	0.268	0.271	1	HACD4	Mono-CD14
0.000102296	0.274519	0.34	0.347	1	DMXL2	Mono-CD14
0.000171255	0.293232	0.337	0.352	1	FKBP5	Mono-CD14
0.000187291	0.296575	0.496	0.543	1	EIF4A3	Mono-CD14
0.000220338	0.27673	0.294	0.303	1	C20orf27	Mono-CD14
0.00134975	0.291866	0.28	0.293	1	STAT6	Mono-CD14
0.00237171	0.286737	0.277	0.29	1	PTPN18	Mono-CD14
0.00293951	0.255952	0.454	0.506	1	NDUFA3	Mono-CD14
0.00300988	0.251775	0.305	0.323	1	APBB1IP	Mono-CD14
0.0056209	0.283033	0.391	0.43	1	HNRNPH1	Mono-CD14
0	7.07828	0.995	0.009	0	TPSAB1	Mast cell
0	6.39259	0.987	0.008	0	TPSB2	Mast cell
0	5.89359	0.981	0.004	0	CPA3	Mast cell
0	4.72672	0.876	0.003	0	TPSD1	Mast cell
0	4.13148	0.881	0.004	0	GATA2	Mast cell
0	4.08321	0.878	0.022	0	CLU	Mast cell
0	3.35177	0.829	0.233	0	CD69	Mast cell
0	3.33979	0.824	0.002	0	MS4A2	Mast cell
0	3.24002	0.675	0.048	0	HPGD	Mast cell
0	3.22699	0.857	0.107	0	LTC4S	Mast cell
0	3.09775	0.828	0.046	0	HPGDS	Mast cell
0	3.07897	0.752	0.002	0	HDC	Mast cell
0	3.06137	0.791	0.006	0	KIT	Mast cell
0	3.02165	0.757	0.216	0	NSMCE1	Mast cell
0	2.97613	0.788	0.002	0	IL1RL1	Mast cell
0	2.84732	0.751	0.008	0	SLC18A2	Mast cell
0	2.72908	0.747	0.043	0	VWA5A	Mast cell
0	2.19434	0.503	0.063	0	CSF1	Mast cell
0	2.17482	0.532	0.024	0	RGS13	Mast cell
0	2.13384	0.704	0.477	0	TUBA1A	Mast cell
0	2.0942	0.584	0.008	0	BACE2	Mast cell
0	2.09067	0.862	0.485	0	LMNA	Mast cell
0	2.08172	0.653	0.063	0	LAT	Mast cell
0	2.0417	0.612	0.141	0	GALC	Mast cell
0	1.9947	0.646	0.244	0	SOCS1	Mast cell
0	1.96813	0.578	0.001	0	MAOB	Mast cell
0	1.93397	0.598	0.05	0	CNRIP1	Mast cell
0	1.89844	0.663	0.21	0	PTGS1	Mast cell
0	1.83974	0.849	0.638	0	JUN	Mast cell
0	1.80874	0.873	0.557	0	RAC2	Mast cell
0	1.79713	0.473	0.002	0	RAB27B	Mast cell
0	1.7693	0.816	0.366	0	CD9	Mast cell
0	1.72315	0.998	0.97	0	MALAT1	Mast cell
0	1.6335	0.654	0.25	0	CD82	Mast cell
0	1.62437	0.461	0.065	0	LEO1	Mast cell
0	1.60091	0.896	0.733	0	ANXA1	Mast cell
0	1.55824	0.478	0.027	0	MAST4	Mast cell
0	1.55603	0.666	0.295	0	FOXP1	Mast cell
0	1.55011	0.449	0.013	0	ITM2A	Mast cell
0	1.54227	0.644	0.318	0	ACSL4	Mast cell
0	1.52938	0.544	0.155	0	SYTL3	Mast cell
0	1.529	0.724	0.421	0	IDS	Mast cell
0	1.52822	0.515	0.088	0	TSEN54	Mast cell
0	1.52446	0.831	0.591	0	LAPTM4A	Mast cell
0	1.48604	0.485	0.042	0	SMYD3	Mast cell
0	1.48453	0.632	0.28	0	CDC42EP3	Mast cell
0	1.46889	0.516	0.172	0	DUSP10	Mast cell
0	1.45075	0.56	0.123	0	ITM2C	Mast cell
0	1.43352	0.532	0.211	0	TSC22D1	Mast cell
0	1.43238	0.437	0.001	0	NTRK1	Mast cell
0	1.4274	0.775	0.477	0	CD52	Mast cell
0	1.39926	0.425	0.006	0	SIGLEC6	Mast cell
0	1.39586	0.42	0.071	0	SLC26A2	Mast cell
0	1.39103	0.432	0.04	0	TNIK	Mast cell
0	1.37593	0.383	0	0	RP11-354E11.2	Mast cell
0	1.37437	0.384	0.002	0	GCSAML	Mast cell
0	1.36889	0.516	0.219	0	TSPYL2	Mast cell
0	1.36486	0.784	0.6	0	TSC22D3	Mast cell
0	1.35177	0.75	0.575	0	BTG2	Mast cell
0	1.34535	0.408	0.116	0	GALNT6	Mast cell
0	1.34382	0.619	0.248	0	RHOH	Mast cell
0	1.33831	0.387	0.007	0	SLC45A3	Mast cell
0	1.33623	0.418	0.024	0	TESPA1	Mast cell
0	1.33601	0.478	0.228	0	LMO4	Mast cell
0	1.31773	0.611	0.302	0	RHBDD2	Mast cell
0	1.31695	0.427	0.05	0	ABCC4	Mast cell
0	1.31064	0.408	0.01	0	NDFIP2	Mast cell
0	1.31016	0.683	0.487	0	DDIT4	Mast cell
0	1.30982	0.39	0.01	0	MLPH	Mast cell
0	1.30188	0.914	0.769	0	FOSB	Mast cell
0	1.29226	0.407	0.112	0	ACOT7	Mast cell
0	1.2725	0.329	0.016	0	TIMP3	Mast cell
0	1.26946	0.39	0.005	0	GRAP2	Mast cell
0	1.26851	0.628	0.364	0	BIRC3	Mast cell
0	1.25806	0.694	0.504	0	MYADM	Mast cell
0	1.25683	0.321	0.001	0	CALB2	Mast cell
0	1.25358	0.397	0.168	0	BATF	Mast cell
0	1.24431	0.656	0.416	0	ALOX5	Mast cell
0	1.23995	0.351	0.061	0	PLPP1	Mast cell
0	1.23453	0.413	0.075	0	RHOBTB3	Mast cell
0	1.22887	0.402	0.089	0	ATP6V0A2	Mast cell
0	1.22518	0.382	0.08	0	MARCH3	Mast cell
0	1.22517	0.457	0.22	0	ANKRD28	Mast cell
0	1.22385	0.468	0.144	0	ARHGEF6	Mast cell
0	1.21263	0.379	0.009	0	SKAP1	Mast cell
0	1.20006	0.614	0.412	0	AHR	Mast cell
0	1.18264	0.882	0.749	0	SARAF	Mast cell
0	1.18138	0.961	0.871	0	RPL5	Mast cell
0	1.17368	0.326	0.002	0	STXBP6	Mast cell
0	1.17036	0.673	0.443	0	ELL2	Mast cell
0	1.16565	0.397	0.069	0	P2RX1	Mast cell
0	1.16285	0.913	0.56	0	ALOX5AP	Mast cell
0	1.15754	0.687	0.53	0	RPS4Y1	Mast cell
0	1.14525	0.498	0.23	0	BTK	Mast cell
0	1.14218	0.424	0.118	0	CLCN3	Mast cell
0	1.13945	0.907	0.806	0	FXYD5	Mast cell
0	1.13879	0.326	0.026	0	CTSW	Mast cell
0	1.13452	0.762	0.616	0	AKAP13	Mast cell
0	1.13112	0.369	0.136	0	CTD-3252C9.4	Mast cell
0	1.12483	0.736	0.485	0	AREG	Mast cell
0	1.12259	0.326	0.023	0	C1orf186	Mast cell
0	1.12155	0.636	0.445	0	SEPT2	Mast cell
0	1.12123	0.633	0.471	0	SKIL	Mast cell
0	1.11761	0.391	0.068	0	GMPR	Mast cell
0	1.11297	0.278	0.014	0	SMIM1	Mast cell
0	1.10863	0.322	0.014	0	DLC1	Mast cell
0	1.10127	0.353	0.083	0	ZBTB20	Mast cell
0	1.09731	0.342	0.023	0	KLRG1	Mast cell
0	1.09643	0.347	0.048	0	FER	Mast cell
0	1.08023	0.676	0.396	0	C12orf57	Mast cell
0	1.07867	0.282	0.011	0	ITK	Mast cell
0	1.0744	0.513	0.234	0	TNFSF10	Mast cell
0	1.06088	0.346	0.094	0	ADRB2	Mast cell
0	1.0573	0.457	0.207	0	FHL3	Mast cell
0	1.05684	0.993	0.946	0	PTMA	Mast cell
0	1.0224	0.322	0.017	0	AKAP12	Mast cell
0	1.02174	0.995	0.964	0	EEF1A1	Mast cell
0	1.01945	0.292	0	0	SVOPL	Mast cell
0	1.01299	0.642	0.443	0	LDHB	Mast cell
0	1.01289	0.501	0.254	0	SLC44A1	Mast cell
0	1.00798	0.823	0.535	0	RGS1	Mast cell
0	1.0024	0.439	0.195	0	NUTM2A-AS1	Mast cell
0	1.00139	0.976	0.919	0	RPL14	Mast cell
0	1.00031	0.563	0.395	0	CNIH1	Mast cell
0	0.996988	0.309	0.02	0	ADAM12	Mast cell
0	0.990336	0.714	0.572	0	BHLHE40	Mast cell
0	0.989286	0.975	0.921	0	RPS4X	Mast cell
0	0.985416	0.832	0.686	0	CD37	Mast cell
0	0.983778	0.541	0.352	0	TMOD3	Mast cell
0	0.983581	0.257	0.017	0	CLNK	Mast cell
0	0.982698	0.904	0.828	0	RPL36AL	Mast cell
0	0.982118	0.447	0.237	0	GNPTAB	Mast cell
0	0.9777	0.528	0.312	0	PHF20	Mast cell
0	0.97383	0.99	0.954	0	RPL34	Mast cell
0	0.973449	0.284	0.001	0	IL9R	Mast cell
0	0.971145	0.31	0.068	0	TNFRSF4	Mast cell
0	0.970537	0.634	0.46	0	SNHG8	Mast cell
0	0.970505	0.656	0.504	0	ELF1	Mast cell
0	0.964161	0.272	0.081	0	TNFRSF9	Mast cell
0	0.960339	0.789	0.661	0	CIRBP	Mast cell
0	0.959969	0.875	0.786	0	TNFAIP3	Mast cell
0	0.951575	0.989	0.951	0	RPS27A	Mast cell
0	0.942039	0.885	0.784	0	UBB	Mast cell
0	0.940671	0.992	0.96	0	RPL30	Mast cell
0	0.938409	0.391	0.16	0	MITF	Mast cell
0	0.936898	0.358	0.145	0	RALGAPA1	Mast cell
0	0.934067	0.281	0.052	0	RPS6KA5	Mast cell
0	0.933747	0.257	0.016	0	CTTNBP2	Mast cell
0	0.91426	0.284	0.031	0	PKIG	Mast cell
0	0.9141	0.992	0.951	0	RPL11	Mast cell
0	0.912731	0.31	0.091	0	PRKX	Mast cell
0	0.911906	0.404	0.209	0	CTNNBL1	Mast cell
0	0.908879	0.268	0.081	0	RGS16	Mast cell
0	0.907911	0.384	0.174	0	PTPN7	Mast cell
0	0.90396	0.995	0.962	0	RPL10	Mast cell
0	0.900833	0.267	0.001	0	PBX1	Mast cell
0	0.898228	0.622	0.477	0	KMT2E	Mast cell
0	0.8973	0.296	0.068	0	C21orf91	Mast cell
0	0.896323	0.31	0.09	0	EPAS1	Mast cell
0	0.892895	0.275	0.008	0	SYTL2	Mast cell
0	0.889608	0.99	0.95	0	VIM	Mast cell
0	0.880984	0.271	0.038	0	IL18R1	Mast cell
0	0.866289	0.254	0.013	0	KIAA1522	Mast cell
0	0.864195	0.439	0.215	0	VAT1	Mast cell
0	0.858409	0.461	0.207	0	STMN1	Mast cell
0	0.856312	0.281	0.076	0	NEK1	Mast cell
0	0.852485	0.323	0.134	0	CD38	Mast cell
0	0.850635	0.821	0.744	0	NFKBIZ	Mast cell
0	0.845398	0.258	0.013	0	RAB37	Mast cell
0	0.839367	0.293	0.058	0	AKAP2	Mast cell
0	0.838645	0.264	0.008	0	IKZF3	Mast cell
0	0.821112	0.336	0.104	0	CATSPER1	Mast cell
0	0.818853	0.307	0.089	0	PRKD3	Mast cell
0	0.813781	0.26	0.056	0	TNFRSF18	Mast cell
0	0.809769	0.971	0.921	0	RPL24	Mast cell
0	0.807995	0.297	0.115	0	CNST	Mast cell
0	0.80675	0.275	0.049	0	HLTF	Mast cell
0	0.801686	0.346	0.105	0	RASGRP4	Mast cell
0	0.797609	0.369	0.172	0	TSTD1	Mast cell
0	0.796968	0.873	0.803	0	CCNI	Mast cell
0	0.795523	0.327	0.076	0	TMEM154	Mast cell
0	0.79136	0.279	0.042	0	C1orf228	Mast cell
0	0.790682	0.992	0.957	0	RPL32	Mast cell
0	0.789796	0.863	0.78	0	ARHGDIB	Mast cell
0	0.78136	0.906	0.8	0	HSP90AB1	Mast cell
0	0.775064	0.974	0.937	0	RPS3	Mast cell
0	0.766827	0.791	0.693	0	PPDPF	Mast cell
0	0.758194	0.308	0.094	0	ATP2A3	Mast cell
0	0.757503	0.289	0.089	0	CHST12	Mast cell
0	0.744207	0.279	0.047	0	MCTP2	Mast cell
0	0.735443	0.275	0.073	0	NBAS	Mast cell
0	0.732605	0.973	0.929	0	RPL7A	Mast cell
0	0.72676	0.988	0.969	0	FAU	Mast cell
0	0.72149	0.3	0.108	0	ABCC1	Mast cell
0	0.696034	0.971	0.915	0	RPL6	Mast cell
0	0.692366	0.952	0.915	0	NACA	Mast cell
0	0.684385	0.981	0.949	0	RPL12	Mast cell
0	0.667215	0.977	0.941	0	RPL35A	Mast cell
0	0.663534	0.266	0.088	0	ABCB8	Mast cell
0	0.657519	0.311	0.086	0	FCER1A	Mast cell
0	0.655462	0.857	0.786	0	TAGLN2	Mast cell
0	0.650034	0.974	0.928	0	MT-ND4L	Mast cell
0	0.637048	0.986	0.971	0	H3F3B	Mast cell
0	0.598871	0.983	0.947	0	RPS8	Mast cell
0	0.584352	0.97	0.935	0	RPL29	Mast cell
0	0.570193	0.98	0.936	0	RPS7	Mast cell
0	0.552614	0.972	0.94	0	RPL18	Mast cell
0	0.549984	0.957	0.91	0	RPL22	Mast cell
0	0.526079	0.981	0.952	0	RPL19	Mast cell
0	0.517058	0.98	0.953	0	RPS15A	Mast cell
0	0.476818	0.991	0.957	0	RPS12	Mast cell
0	0.46486	0.977	0.944	0	RPS23	Mast cell
0	0.452986	0.977	0.948	0	RPL8	Mast cell
6.28569e-308	0.672273	0.255	0.091	1.59267e-303	REPS1	Mast cell
6.85977e-304	0.736976	0.808	0.722	1.73813e-299	SQSTM1	Mast cell
1.50222e-302	0.678712	0.257	0.094	3.80633e-298	CFAP97	Mast cell
6.8661e-301	0.50827	0.923	0.893	1.73973e-296	RPS5	Mast cell
4.89415e-298	0.908073	0.6	0.435	1.24008e-293	PEBP1	Mast cell
1.78211e-297	0.461119	0.976	0.946	4.51552e-293	RPL26	Mast cell
1.0797e-292	0.547702	0.885	0.845	2.73575e-288	RPSA	Mast cell
2.75079e-291	0.792786	0.729	0.644	6.96995e-287	RBM39	Mast cell
4.20584e-287	0.444782	0.967	0.932	1.06568e-282	RPS3A	Mast cell
1.74788e-284	0.464588	0.957	0.934	4.42877e-280	RPS25	Mast cell
2.82546e-279	0.863592	0.303	0.127	7.15916e-275	FAM46A	Mast cell
5.2505e-279	0.974584	0.749	0.656	1.33037e-274	NR4A1	Mast cell
3.31665e-278	0.752528	0.795	0.748	8.40372e-274	NDUFA4	Mast cell
1.14637e-274	0.827255	0.383	0.203	2.90467e-270	NUDT14	Mast cell
1.8836e-271	0.557173	0.829	0.792	4.77266e-267	SUMO2	Mast cell
1.27417e-266	0.837586	0.422	0.243	3.22848e-262	BEX4	Mast cell
6.78521e-266	0.479368	0.92	0.902	1.71924e-261	RPL17	Mast cell
2.68561e-265	0.625747	0.299	0.123	6.8048e-261	TESC	Mast cell
7.93999e-252	0.821758	0.453	0.27	2.01184e-247	PAG1	Mast cell
6.81741e-250	0.657089	0.255	0.103	1.7274e-245	AHI1	Mast cell
1.39211e-249	0.831679	0.578	0.447	3.52734e-245	OSBPL8	Mast cell
4.83815e-247	0.563023	0.853	0.829	1.22589e-242	HNRNPA2B1	Mast cell
7.20474e-246	0.78046	0.929	0.887	1.82554e-241	ZFP36	Mast cell
9.38558e-246	0.502231	0.897	0.875	2.37812e-241	CLIC1	Mast cell
1.40553e-244	0.651149	0.259	0.107	3.56134e-240	MAP4K5	Mast cell
1.89245e-244	0.694878	0.32	0.154	4.79508e-240	SNRPN	Mast cell
3.41046e-244	0.65138	0.276	0.118	8.64142e-240	UBA7	Mast cell
1.13772e-241	0.803387	0.662	0.575	2.88276e-237	PRDX6	Mast cell
1.47537e-239	0.727141	0.338	0.17	3.7383e-235	ARHGAP15	Mast cell
5.61092e-239	0.847113	0.402	0.238	1.4217e-234	HSD17B12	Mast cell
2.42978e-237	0.832317	0.307	0.145	6.15659e-233	METTL21A	Mast cell
5.79124e-230	0.561685	0.813	0.76	1.46738e-225	EEF1G	Mast cell
5.593e-225	0.667447	0.706	0.595	1.41715e-220	HMGN1	Mast cell
3.32854e-224	0.818376	0.65	0.524	8.43387e-220	AHNAK	Mast cell
1.2578e-222	0.666658	0.887	0.863	3.18702e-218	PPP1R15A	Mast cell
1.33961e-222	0.501194	0.886	0.839	3.39431e-218	EEF1B2	Mast cell
2.68745e-222	0.786359	0.646	0.527	6.80946e-218	STK17B	Mast cell
1.16762e-219	0.845584	0.492	0.344	2.9585e-215	ELOVL5	Mast cell
1.4116e-218	0.751424	0.319	0.161	3.57672e-214	HERC1	Mast cell
1.78806e-218	0.835687	0.414	0.253	4.53058e-214	MAPK1	Mast cell
1.53301e-217	0.679307	0.27	0.123	3.88433e-213	TBPL1	Mast cell
3.2259e-214	0.728743	0.632	0.539	8.17379e-210	C9orf16	Mast cell
1.71538e-210	0.653815	0.768	0.751	4.34643e-206	SSR4	Mast cell
1.14467e-207	0.79026	0.284	0.139	2.90035e-203	DTNBP1	Mast cell
4.02744e-207	0.739078	0.372	0.211	1.02047e-202	PDCD4	Mast cell
1.12859e-206	0.672292	0.286	0.138	2.85962e-202	AGO3	Mast cell
1.88032e-205	0.642202	0.762	0.718	4.76436e-201	SKP1	Mast cell
4.94646e-205	0.447782	0.909	0.894	1.25333e-200	RPL3	Mast cell
1.66577e-204	0.812289	0.529	0.399	4.22073e-200	SRSF10	Mast cell
3.09519e-204	0.807715	0.316	0.159	7.8426e-200	HS3ST1	Mast cell
1.02267e-202	0.6601	0.266	0.123	2.59124e-198	CRBN	Mast cell
1.10791e-198	0.616078	0.706	0.645	2.80723e-194	DRAP1	Mast cell
8.73514e-193	0.438734	0.775	0.651	2.21331e-188	SAMSN1	Mast cell
3.90017e-192	0.641799	0.326	0.177	9.88224e-188	SETD5	Mast cell
4.85425e-191	0.674145	0.763	0.727	1.22997e-186	REL	Mast cell
3.32636e-190	0.729371	0.68	0.616	8.42832e-186	RBM8A	Mast cell
4.70355e-188	0.603447	0.254	0.12	1.19179e-183	SEC22C	Mast cell
3.12193e-187	0.422588	0.893	0.889	7.91035e-183	EEF1D	Mast cell
3.62166e-186	0.548577	0.813	0.807	9.17656e-182	YWHAZ	Mast cell
3.93957e-185	0.752603	0.398	0.251	9.98207e-181	LPCAT2	Mast cell
8.46379e-185	0.572861	0.264	0.127	2.14455e-180	ARHGAP25	Mast cell
2.29504e-183	0.710235	0.898	0.847	5.81516e-179	KLF6	Mast cell
7.56053e-180	0.648727	0.318	0.175	1.91569e-175	NUTM2B-AS1	Mast cell
1.23178e-178	0.79798	0.391	0.248	3.12108e-174	ITGAV	Mast cell
8.2898e-178	0.715923	0.366	0.226	2.10047e-173	MSRA	Mast cell
2.04002e-176	0.39452	0.881	0.808	5.16901e-172	CD44	Mast cell
3.00528e-176	0.726594	0.42	0.274	7.61477e-172	NDEL1	Mast cell
3.1621e-173	0.748105	0.331	0.195	8.01214e-169	DNAJC19	Mast cell
7.26683e-173	0.314648	0.989	0.954	1.84127e-168	RPS24	Mast cell
1.81317e-172	0.303283	0.995	0.976	4.59422e-168	RPLP1	Mast cell
1.62278e-171	0.708884	0.576	0.478	4.1118e-167	RELB	Mast cell
4.91042e-170	0.81149	0.515	0.361	1.2442e-165	DUSP6	Mast cell
6.37084e-166	0.293876	0.969	0.949	1.61424e-161	RPS14	Mast cell
7.23685e-166	0.315332	0.974	0.955	1.83367e-161	RPS15	Mast cell
8.65263e-166	0.70373	0.277	0.145	2.1924e-161	STX3	Mast cell
3.78193e-165	0.611932	0.275	0.142	9.58266e-161	FBXO34	Mast cell
1.21352e-163	0.688662	0.422	0.291	3.07481e-159	SWAP70	Mast cell
4.02217e-163	0.785614	0.329	0.196	1.01914e-158	TPST2	Mast cell
1.15101e-158	0.705887	0.432	0.307	2.91642e-154	LSM2	Mast cell
1.48581e-158	0.715946	0.497	0.379	3.76475e-154	RASSF5	Mast cell
2.19827e-156	0.425223	0.991	0.969	5.56999e-152	RPL39	Mast cell
2.39062e-156	0.680802	0.608	0.531	6.05735e-152	EIF4A2	Mast cell
2.29213e-151	0.608242	0.647	0.587	5.80779e-147	NCL	Mast cell
1.12336e-150	0.635373	0.353	0.216	2.84636e-146	TMX4	Mast cell
3.09826e-150	0.650303	0.553	0.435	7.85038e-146	ARHGAP18	Mast cell
4.20487e-147	0.561812	0.279	0.149	1.06543e-142	RASA2	Mast cell
1.20139e-143	0.63647	0.489	0.371	3.04408e-139	CCDC85B	Mast cell
1.84785e-143	0.680676	0.52	0.409	4.68209e-139	STK4	Mast cell
2.69659e-143	0.655769	0.567	0.484	6.83262e-139	EIF4B	Mast cell
6.96637e-143	0.306416	0.968	0.945	1.76514e-138	RPL18A	Mast cell
8.579e-143	1.01562	0.428	0.32	2.17375e-138	FDX1	Mast cell
4.78932e-141	0.578723	0.257	0.136	1.21352e-136	DENND4C	Mast cell
1.98434e-140	0.412064	0.845	0.83	5.02792e-136	SRP14	Mast cell
3.53776e-140	0.751656	0.606	0.524	8.96397e-136	SRSF7	Mast cell
4.32287e-140	0.649336	0.364	0.244	1.09533e-135	ATXN10	Mast cell
4.3508e-140	0.381794	0.915	0.902	1.10241e-135	RPL37A	Mast cell
9.57277e-140	0.757683	0.372	0.247	2.42555e-135	TSC22D2	Mast cell
1.39764e-139	0.41755	0.806	0.719	3.54135e-135	CAPG	Mast cell
6.06673e-139	0.6354	0.506	0.401	1.53719e-134	LAT2	Mast cell
1.29361e-136	0.690235	0.395	0.278	3.27775e-132	CAMLG	Mast cell
1.33155e-134	1.39164	0.827	0.792	3.37387e-130	FOS	Mast cell
3.32384e-134	0.578764	0.896	0.879	8.42195e-130	JUNB	Mast cell
8.11998e-133	0.57018	0.699	0.674	2.05744e-128	EIF5	Mast cell
6.75108e-132	0.489476	0.253	0.136	1.71059e-127	FAM13B	Mast cell
9.83556e-132	0.570967	0.478	0.365	2.49214e-127	NR3C1	Mast cell
1.20588e-131	0.469076	0.865	0.816	3.05547e-127	GLUL	Mast cell
1.28188e-131	0.536462	0.734	0.697	3.24804e-127	RGS10	Mast cell
1.32599e-131	0.586756	0.298	0.181	3.35981e-127	RCN2	Mast cell
1.64825e-131	0.488345	0.28	0.155	4.17633e-127	OPTN	Mast cell
1.85668e-129	0.835106	0.582	0.458	4.70447e-125	EGR1	Mast cell
2.47177e-129	0.70594	0.6	0.538	6.26296e-125	BRD2	Mast cell
5.29668e-129	0.630174	0.366	0.252	1.34207e-124	ZNF428	Mast cell
7.2625e-129	0.609962	0.37	0.246	1.84017e-124	RENBP	Mast cell
2.63658e-127	0.740552	0.359	0.247	6.68057e-123	PLGRKT	Mast cell
2.75543e-127	0.648879	0.469	0.365	6.98171e-123	PAK1	Mast cell
3.22167e-127	0.540426	0.255	0.141	8.16307e-123	EPB41L4A-AS1	Mast cell
4.52272e-127	0.632369	0.353	0.234	1.14597e-122	ARMCX3	Mast cell
1.36533e-126	0.589801	0.608	0.54	3.45947e-122	SOD1	Mast cell
5.94186e-126	0.489964	0.743	0.681	1.50555e-121	CD99	Mast cell
3.51164e-124	0.593814	0.465	0.336	8.8978e-120	SMIM3	Mast cell
8.99399e-124	0.647686	0.557	0.488	2.2789e-119	CUTA	Mast cell
5.62763e-123	0.403835	0.827	0.813	1.42593e-118	HNRNPA1	Mast cell
2.968e-122	0.54642	0.254	0.142	7.52032e-118	BET1L	Mast cell
2.40302e-121	0.660169	0.582	0.528	6.08876e-117	ABRACL	Mast cell
1.12437e-120	0.484792	0.792	0.764	2.84894e-116	COMMD6	Mast cell
5.67158e-119	0.49057	0.735	0.65	1.43707e-114	RGS2	Mast cell
3.09186e-117	0.279687	0.97	0.957	7.83416e-113	RPL13	Mast cell
1.17144e-116	0.505469	0.294	0.179	2.9682e-112	SNX29	Mast cell
1.87418e-116	0.617497	0.517	0.419	4.7488e-112	PRNP	Mast cell
2.23584e-116	0.724094	0.287	0.177	5.66517e-112	RBBP8	Mast cell
4.33441e-116	0.577138	0.714	0.679	1.09825e-111	HSP90B1	Mast cell
1.54187e-115	0.290722	0.957	0.935	3.90679e-111	RPS18	Mast cell
5.05882e-115	0.847831	0.408	0.3	1.2818e-110	GPR65	Mast cell
4.91355e-114	0.566424	0.373	0.254	1.245e-109	DDIT3	Mast cell
1.04175e-113	0.989831	0.484	0.411	2.63959e-109	SELK	Mast cell
1.32408e-113	0.548785	0.67	0.656	3.35495e-109	MORF4L1	Mast cell
1.4311e-113	0.558607	0.315	0.201	3.62611e-109	NKTR	Mast cell
7.86387e-113	0.258146	0.942	0.913	1.99255e-108	RPLP0	Mast cell
2.20237e-112	0.525416	0.669	0.638	5.58036e-108	SEC11A	Mast cell
8.67818e-112	0.737485	0.403	0.306	2.19888e-107	SBDS	Mast cell
3.02085e-111	0.61096	0.347	0.238	7.65424e-107	NXT1	Mast cell
4.78101e-111	0.720156	0.64	0.588	1.21141e-106	HSPA5	Mast cell
3.76199e-109	0.621417	0.326	0.214	9.53213e-105	BMP2K	Mast cell
1.70548e-108	0.58883	0.39	0.274	4.32135e-104	VPS37B	Mast cell
9.97676e-108	0.470322	0.69	0.672	2.52791e-103	CNBP	Mast cell
1.72236e-107	0.365448	0.844	0.844	4.36411e-103	RPL7	Mast cell
1.57386e-106	0.537714	0.621	0.571	3.98785e-102	SPCS1	Mast cell
1.57206e-104	0.537972	0.638	0.601	3.9833e-100	EIF3E	Mast cell
2.86314e-104	0.522537	0.676	0.653	7.25462e-100	PDIA3	Mast cell
1.50062e-103	0.568577	0.314	0.211	3.80227e-99	LUC7L2	Mast cell
6.53069e-102	0.487626	0.297	0.187	1.65475e-97	SEMA4D	Mast cell
1.53897e-101	0.749517	0.348	0.247	3.89945e-97	SNHG7	Mast cell
3.93957e-101	0.67892	0.518	0.442	9.98209e-97	SYAP1	Mast cell
7.94029e-101	0.490332	0.701	0.688	2.01191e-96	SNRPD2	Mast cell
3.88345e-100	0.530261	0.545	0.478	9.83988e-96	YWHAQ	Mast cell
2.59536e-99	0.577668	0.272	0.176	6.57611e-95	MATR3.1	Mast cell
3.27718e-98	0.619118	0.424	0.332	8.30372e-94	RAB32	Mast cell
3.68674e-98	0.618594	0.413	0.325	9.34146e-94	PPP1CC	Mast cell
9.79401e-97	0.522317	0.266	0.166	2.48161e-92	PHF1	Mast cell
1.56401e-95	0.63967	0.368	0.271	3.96288e-91	MAPK6	Mast cell
1.38912e-94	0.675272	0.285	0.187	3.51975e-90	ITGAE	Mast cell
2.01381e-94	0.563148	0.594	0.561	5.10259e-90	HNRNPA0	Mast cell
3.07671e-94	0.287977	0.862	0.822	7.79576e-90	CD63	Mast cell
1.46293e-92	0.5391	0.356	0.258	3.70678e-88	NOP58	Mast cell
2.67675e-92	0.587432	0.67	0.595	6.78234e-88	ZFP36L2	Mast cell
6.76639e-92	0.607071	0.35	0.251	1.71447e-87	DENND4A	Mast cell
1.67661e-91	0.71856	0.711	0.712	4.2482e-87	DNAJA1	Mast cell
1.9558e-91	0.730054	0.517	0.454	4.95562e-87	SERTAD1	Mast cell
3.01468e-91	0.525716	0.341	0.241	7.63861e-87	CD33	Mast cell
1.58493e-89	0.545434	0.619	0.609	4.01589e-85	FUS	Mast cell
2.14003e-89	0.447742	0.28	0.175	5.4224e-85	NEDD9	Mast cell
7.94806e-89	0.57358	0.407	0.316	2.01388e-84	G3BP2	Mast cell
1.40673e-86	0.57899	0.291	0.196	3.56437e-82	LINC00657	Mast cell
1.61162e-86	0.536223	0.321	0.228	4.08352e-82	POLR3GL	Mast cell
2.66244e-86	0.718352	0.495	0.431	6.7461e-82	ZC3H12A	Mast cell
4.4344e-85	0.519021	0.736	0.644	1.12359e-80	DNAJB1	Mast cell
9.79219e-85	0.470628	0.724	0.713	2.48115e-80	HNRNPDL	Mast cell
1.79709e-84	0.572674	0.342	0.25	4.55348e-80	PCM1	Mast cell
1.39553e-83	0.381963	0.745	0.77	3.53599e-79	UQCRH	Mast cell
2.49788e-83	0.567789	0.316	0.227	6.32913e-79	RNASEH2B	Mast cell
3.93534e-83	0.333094	0.821	0.828	9.97137e-79	RPL31	Mast cell
1.33769e-82	0.610036	0.46	0.392	3.38945e-78	EPC1	Mast cell
3.12907e-82	0.567695	0.386	0.306	7.92845e-78	FXR1	Mast cell
9.15037e-81	0.512635	0.648	0.626	2.31852e-76	PTGES3	Mast cell
9.2894e-80	0.527836	0.516	0.462	2.35375e-75	GPBP1	Mast cell
3.36469e-79	0.538381	0.466	0.405	8.52545e-75	RSRC2	Mast cell
5.28613e-79	0.46166	0.32	0.222	1.3394e-74	B4GALT5	Mast cell
7.24519e-79	0.466558	0.302	0.215	1.83579e-74	PEF1	Mast cell
1.70608e-78	0.563166	0.538	0.505	4.32287e-74	SF1	Mast cell
2.88159e-78	0.413131	0.679	0.671	7.30136e-74	WDR83OS	Mast cell
3.36995e-78	0.412647	0.26	0.169	8.53877e-74	C10orf11	Mast cell
3.44059e-78	0.516655	0.602	0.583	8.71777e-74	ST13	Mast cell
7.93124e-78	0.315004	0.953	0.941	2.00962e-73	RPL41	Mast cell
1.41701e-77	0.384869	0.404	0.297	3.59041e-73	TWISTNB	Mast cell
2.63126e-77	0.504604	0.288	0.198	6.66708e-73	PLEKHF2	Mast cell
3.99331e-77	0.494157	0.272	0.182	1.01182e-72	JAZF1	Mast cell
2.9428e-76	0.565976	0.511	0.452	7.45646e-72	RSRP1	Mast cell
4.85808e-76	0.601986	0.446	0.374	1.23094e-71	MRPS6	Mast cell
2.21863e-75	0.314905	0.483	0.361	5.62157e-71	IFITM1	Mast cell
5.56379e-75	0.263885	0.876	0.867	1.40975e-70	RPL10A	Mast cell
8.89523e-75	0.548964	0.473	0.409	2.25387e-70	DDX24	Mast cell
1.167e-74	0.433581	0.656	0.662	2.95693e-70	VAPA	Mast cell
5.60456e-74	0.544525	0.28	0.193	1.42008e-69	GABPB1	Mast cell
8.14604e-74	0.648794	0.517	0.5	2.06404e-69	GNB2L1	Mast cell
4.72295e-73	0.561839	0.394	0.325	1.1967e-68	POLR2K	Mast cell
6.05435e-73	0.484622	0.3	0.216	1.53405e-68	CCDC12	Mast cell
8.93321e-73	0.659915	0.598	0.537	2.2635e-68	HSPH1	Mast cell
3.92205e-72	0.543268	0.521	0.479	9.9377e-68	VCP	Mast cell
1.7584e-71	0.4802	0.322	0.237	4.45543e-67	MPHOSPH8	Mast cell
6.52325e-71	0.536108	0.26	0.179	1.65286e-66	SLC1A5	Mast cell
7.95794e-71	0.506048	0.394	0.323	2.01638e-66	NBEAL1	Mast cell
8.76125e-70	0.580632	0.29	0.205	2.21993e-65	ODC1	Mast cell
8.51477e-68	0.312155	0.972	0.962	2.15747e-63	RPS27	Mast cell
2.7983e-67	0.46727	0.617	0.586	7.09032e-63	ARL6IP5	Mast cell
6.90605e-67	0.565315	0.404	0.337	1.74986e-62	LEPROTL1	Mast cell
4.27748e-66	0.510764	0.388	0.318	1.08383e-61	TBRG1	Mast cell
1.2034e-65	0.396071	0.251	0.168	3.04917e-61	NT5C3A	Mast cell
6.68179e-65	0.50325	0.357	0.286	1.69303e-60	RAB6A	Mast cell
3.85931e-64	0.561951	0.337	0.265	9.77871e-60	MEAF6	Mast cell
4.10344e-64	0.590519	0.438	0.373	1.03973e-59	TIPARP	Mast cell
9.97645e-64	0.535451	0.433	0.374	2.52783e-59	ARGLU1	Mast cell
1.35681e-63	0.517805	0.47	0.41	3.43789e-59	IFRD1	Mast cell
1.73891e-63	0.554147	0.43	0.375	4.40604e-59	RBMX	Mast cell
2.43923e-63	0.696943	0.302	0.223	6.18052e-59	DNAJB4	Mast cell
1.07579e-62	0.535054	0.489	0.45	2.72585e-58	SEPT7	Mast cell
1.18031e-62	0.533457	0.419	0.358	2.99066e-58	BCLAF1	Mast cell
2.87366e-62	0.437707	0.551	0.529	7.28128e-58	STAT3	Mast cell
3.20963e-62	0.515511	0.329	0.259	8.13256e-58	PSMD1	Mast cell
3.39009e-62	0.440345	0.59	0.582	8.5898e-58	UBE2D2	Mast cell
4.41121e-62	0.454347	0.551	0.538	1.11771e-57	AP2M1	Mast cell
4.80481e-61	0.283201	0.944	0.925	1.21744e-56	RPS21	Mast cell
5.21206e-60	0.471054	0.57	0.56	1.32063e-55	VPS28	Mast cell
6.33123e-60	0.496412	0.575	0.561	1.60421e-55	BZW1	Mast cell
6.89972e-60	0.491998	0.477	0.432	1.74825e-55	TCEA1	Mast cell
1.76521e-59	0.523902	0.396	0.332	4.4727e-55	GLTSCR2	Mast cell
1.84882e-59	0.465972	0.423	0.365	4.68453e-55	ARID4B	Mast cell
2.20376e-59	0.510318	0.336	0.269	5.5839e-55	PNN	Mast cell
2.26933e-59	0.436484	0.266	0.191	5.75002e-55	ABHD14B	Mast cell
3.22134e-59	0.525163	0.323	0.252	8.16224e-55	ELMO1	Mast cell
3.95056e-59	0.294583	0.828	0.832	1.00099e-54	COX7C	Mast cell
1.80718e-58	0.440729	0.309	0.228	4.57903e-54	CSF2RB	Mast cell
2.59262e-58	0.301059	0.771	0.806	6.56917e-54	EEF2	Mast cell
7.63803e-56	0.655303	0.448	0.4	1.93532e-51	RANBP2	Mast cell
7.37785e-55	0.465911	0.725	0.701	1.8694e-50	IER2	Mast cell
1.81903e-54	0.419052	0.585	0.581	4.60907e-50	ANXA11	Mast cell
2.35599e-54	0.267854	0.718	0.668	5.96961e-50	SLC2A3	Mast cell
3.63645e-54	0.460105	0.268	0.199	9.21405e-50	ARL2BP	Mast cell
4.29429e-54	0.308603	0.766	0.789	1.08809e-49	RPL23	Mast cell
6.51027e-54	0.496195	0.498	0.468	1.64957e-49	ENSA	Mast cell
1.0098e-53	0.287286	0.266	0.184	2.55863e-49	QPCT	Mast cell
5.16107e-53	0.479384	0.46	0.422	1.30771e-48	DHRS7	Mast cell
9.82547e-53	0.369366	0.566	0.509	2.48958e-48	CKLF	Mast cell
2.11496e-52	0.398617	0.258	0.185	5.35887e-48	RLF	Mast cell
2.73333e-52	0.484868	0.276	0.207	6.92571e-48	DENND1B	Mast cell
3.97136e-52	0.449494	0.309	0.24	1.00626e-47	MIER1	Mast cell
1.09741e-51	0.565429	0.399	0.351	2.78062e-47	AMD1	Mast cell
6.41886e-51	0.540822	0.395	0.349	1.62641e-46	CMPK1	Mast cell
1.08714e-50	0.481502	0.394	0.336	2.7546e-46	N4BP2L2	Mast cell
2.34681e-50	0.479817	0.782	0.767	5.94635e-46	HSPA8	Mast cell
4.52633e-50	0.539197	0.339	0.281	1.14688e-45	SYPL1	Mast cell
3.54653e-48	0.476015	0.386	0.334	8.98619e-44	DNAJC4	Mast cell
4.98663e-48	0.456548	0.511	0.484	1.26351e-43	ANAPC16	Mast cell
2.49569e-47	0.420176	0.275	0.209	6.32358e-43	ASH1L	Mast cell
5.49542e-47	0.388133	0.632	0.624	1.39243e-42	BST2	Mast cell
1.21233e-46	0.428996	0.52	0.499	3.07179e-42	FIS1	Mast cell
4.84164e-46	0.649599	0.299	0.24	1.22678e-41	ALG13	Mast cell
6.69711e-46	0.383155	0.259	0.192	1.69691e-41	ZMYM2	Mast cell
3.5369e-44	0.541428	0.529	0.496	8.96179e-40	ZNF331	Mast cell
8.3674e-44	0.426199	0.285	0.226	2.12013e-39	TMF1	Mast cell
3.29421e-43	0.443275	0.255	0.194	8.34687e-39	SREK1	Mast cell
5.1397e-43	0.513091	0.323	0.27	1.3023e-38	ACER3	Mast cell
2.18399e-41	0.453854	0.407	0.368	5.53378e-37	PYURF	Mast cell
4.87401e-41	0.425421	0.51	0.477	1.23498e-36	ATP5G2	Mast cell
2.06938e-40	0.431945	0.364	0.32	5.2434e-36	SRSF4	Mast cell
2.2499e-40	0.483495	0.413	0.381	5.7008e-36	AP3S1	Mast cell
8.80355e-40	0.623141	0.437	0.417	2.23064e-35	NFKBID	Mast cell
9.64798e-40	0.369559	0.686	0.681	2.4446e-35	NR4A2	Mast cell
1.36689e-39	0.442847	0.376	0.337	3.46343e-35	HAX1	Mast cell
1.78193e-39	0.374916	0.263	0.201	4.51506e-35	RBM6	Mast cell
3.57884e-39	0.426249	0.54	0.54	9.06808e-35	EMD	Mast cell
8.35539e-39	0.577535	0.692	0.675	2.11709e-34	HSPE1	Mast cell
8.36221e-39	0.433471	0.271	0.214	2.11882e-34	FAM53C	Mast cell
1.29698e-38	0.263453	0.755	0.763	3.28629e-34	HMGB1	Mast cell
4.30329e-38	0.434873	0.252	0.196	1.09037e-33	MBD4	Mast cell
7.56767e-38	0.430351	0.536	0.524	1.9175e-33	CLK1	Mast cell
2.42061e-37	0.375873	0.343	0.288	6.13334e-33	IL4R	Mast cell
2.52693e-37	0.427085	0.297	0.245	6.40274e-33	RALB	Mast cell
2.66592e-37	0.353868	0.264	0.202	6.75491e-33	LMNB1	Mast cell
1.29414e-36	0.435528	0.372	0.332	3.27909e-32	SERINC3	Mast cell
1.38835e-36	0.358557	0.357	0.301	3.51781e-32	RARA	Mast cell
1.62317e-36	0.445128	0.327	0.277	4.11278e-32	DNAJB9	Mast cell
1.86474e-36	0.370649	0.504	0.488	4.72487e-32	CRTAP	Mast cell
2.35789e-36	0.290484	0.517	0.459	5.97443e-32	TXNIP	Mast cell
2.86857e-36	0.491059	0.264	0.212	7.26838e-32	MAPRE2	Mast cell
4.82505e-36	0.395779	0.317	0.261	1.22257e-31	CD84	Mast cell
6.11098e-36	0.538741	0.408	0.373	1.5484e-31	KRT10	Mast cell
6.13743e-36	0.485164	0.342	0.3	1.5551e-31	DNAJC1	Mast cell
7.2445e-36	0.393679	0.375	0.336	1.83561e-31	NCOR1	Mast cell
1.11076e-35	0.414548	0.34	0.293	2.81445e-31	GOLGA4	Mast cell
2.13505e-35	0.43015	0.424	0.4	5.40978e-31	SRI	Mast cell
3.94814e-35	0.415851	0.482	0.461	1.00038e-30	CELF2	Mast cell
8.05665e-35	0.400952	0.336	0.29	2.04139e-30	FNBP4	Mast cell
3.05734e-34	0.444779	0.376	0.343	7.7467e-30	SNX5	Mast cell
7.94365e-34	0.389739	0.257	0.208	2.01276e-29	CDK4	Mast cell
9.07291e-34	0.444639	0.36	0.325	2.29889e-29	PCMT1	Mast cell
6.52849e-33	0.339803	0.603	0.638	1.65419e-28	SSR2	Mast cell
7.91291e-33	0.524477	0.383	0.347	2.00497e-28	CCNH	Mast cell
1.18955e-32	0.370884	0.262	0.214	3.01409e-28	DR1	Mast cell
1.2571e-32	0.411423	0.639	0.657	3.18525e-28	SAP18	Mast cell
9.74245e-32	0.487116	0.442	0.427	2.46854e-27	RSL24D1	Mast cell
3.93807e-31	0.434664	0.443	0.435	9.97829e-27	MAPRE1	Mast cell
4.54372e-31	0.445577	0.382	0.357	1.15129e-26	ECH1	Mast cell
6.16778e-31	0.373956	0.316	0.268	1.56279e-26	HIST1H4C	Mast cell
1.29474e-30	0.473974	0.403	0.384	3.2806e-26	DCXR	Mast cell
1.64773e-30	0.396747	0.517	0.524	4.17503e-26	PRKAR1A	Mast cell
2.40377e-30	0.442315	0.517	0.507	6.09066e-26	AC090498.1	Mast cell
4.71637e-30	0.505644	0.598	0.598	1.19503e-25	HSPD1	Mast cell
9.95237e-30	0.394607	0.415	0.381	2.52173e-25	ADGRE2	Mast cell
1.75656e-29	0.409406	0.49	0.491	4.45077e-25	TMED2	Mast cell
4.0174e-29	0.40543	0.328	0.292	1.01793e-24	MPG	Mast cell
5.44306e-29	0.408545	0.281	0.233	1.37916e-24	FAM110A	Mast cell
1.07289e-28	0.5164	0.351	0.323	2.7185e-24	CHORDC1	Mast cell
1.25268e-28	0.418101	0.376	0.345	3.17405e-24	DSTN	Mast cell
1.53405e-28	0.317576	0.263	0.215	3.88696e-24	LINC01420	Mast cell
2.0809e-28	0.404054	0.375	0.335	5.27259e-24	IL18	Mast cell
2.12645e-28	0.418883	0.416	0.398	5.38799e-24	TAF1D	Mast cell
4.69162e-28	0.473098	0.407	0.387	1.18876e-23	TOMM5	Mast cell
4.97923e-28	0.388068	0.317	0.276	1.26164e-23	CD46	Mast cell
5.67931e-28	0.341938	0.539	0.557	1.43902e-23	SERBP1	Mast cell
6.65598e-28	0.429905	0.494	0.494	1.68649e-23	MRPS21	Mast cell
1.53832e-27	0.32474	0.55	0.569	3.89779e-23	OSTF1	Mast cell
1.58705e-27	0.258059	0.726	0.774	4.02127e-23	DAZAP2	Mast cell
2.31992e-27	0.273231	0.516	0.487	5.87822e-23	SPINT2	Mast cell
2.9657e-27	0.286345	0.395	0.358	7.5145e-23	NCF4	Mast cell
3.74668e-27	0.859367	0.298	0.268	9.49333e-23	SELENOK	Mast cell
6.6424e-27	0.394522	0.321	0.288	1.68305e-22	SMAP1	Mast cell
7.93682e-27	0.397482	0.295	0.258	2.01103e-22	RBM4	Mast cell
1.00647e-26	0.398425	0.314	0.278	2.55019e-22	CLINT1	Mast cell
2.08828e-26	0.418815	0.385	0.361	5.29127e-22	PARVB	Mast cell
2.19533e-26	0.379916	0.299	0.261	5.56252e-22	RFTN1	Mast cell
3.27357e-26	0.329682	0.576	0.588	8.29458e-22	C4orf48	Mast cell
5.85608e-26	0.271178	0.725	0.772	1.48381e-21	TOMM7	Mast cell
2.99019e-25	0.372042	0.441	0.426	7.57656e-21	DDAH2	Mast cell
2.21479e-24	0.413115	0.404	0.393	5.61185e-20	ILF2	Mast cell
2.61041e-24	0.362413	0.893	0.913	6.61427e-20	RPS26	Mast cell
4.18635e-24	0.41014	0.451	0.451	1.06074e-19	NSA2	Mast cell
4.76998e-24	0.406544	0.618	0.564	1.20862e-19	HSPA1B	Mast cell
5.44767e-24	0.454629	0.3	0.261	1.38033e-19	CPM	Mast cell
8.22149e-24	0.312068	0.564	0.593	2.08316e-19	CSDE1	Mast cell
8.38708e-24	0.335847	0.281	0.244	2.12512e-19	RNF11	Mast cell
1.24071e-23	0.377969	0.256	0.217	3.1437e-19	PHF3	Mast cell
3.63614e-23	0.405851	0.291	0.263	9.21326e-19	TFG	Mast cell
3.95551e-23	0.311633	0.333	0.298	1.00225e-18	MBOAT7	Mast cell
4.69193e-23	0.296489	0.372	0.333	1.18884e-18	SEPW1	Mast cell
5.8689e-23	0.39726	0.398	0.383	1.48706e-18	PPIG	Mast cell
8.031e-23	0.380723	0.451	0.451	2.03489e-18	CBX3	Mast cell
9.83022e-23	0.359633	0.355	0.331	2.49078e-18	ITSN2	Mast cell
1.07627e-22	0.355123	0.441	0.431	2.72705e-18	PLK3	Mast cell
1.10304e-22	0.404048	0.419	0.416	2.79487e-18	HSPA9	Mast cell
2.06222e-22	0.350272	0.319	0.286	5.22525e-18	AKAP9	Mast cell
2.27456e-22	0.342479	0.507	0.521	5.76327e-18	C11orf58	Mast cell
3.09836e-22	0.315741	0.592	0.59	7.85062e-18	ID2	Mast cell
3.39307e-22	0.384932	0.343	0.318	8.59736e-18	ATRX	Mast cell
4.71656e-22	0.36275	0.522	0.54	1.19508e-17	SRRM1	Mast cell
4.78394e-22	0.37633	0.27	0.239	1.21215e-17	HMGN4	Mast cell
5.88871e-22	0.340709	0.577	0.594	1.49208e-17	RPS27L	Mast cell
1.78808e-21	0.356833	0.261	0.226	4.53064e-17	HSD17B4	Mast cell
2.60003e-21	0.360636	0.437	0.436	6.58796e-17	RBM25	Mast cell
2.81847e-21	0.376806	0.345	0.325	7.14144e-17	MAX	Mast cell
3.40343e-21	0.321811	0.528	0.545	8.62362e-17	ANP32B	Mast cell
4.27381e-21	0.534342	0.415	0.404	1.0829e-16	RACK1	Mast cell
6.90472e-21	0.398425	0.308	0.286	1.74952e-16	HSF1	Mast cell
8.38962e-21	0.373524	0.561	0.573	2.12576e-16	RPL22L1	Mast cell
8.6798e-21	0.281782	0.688	0.73	2.19929e-16	ZFAS1	Mast cell
1.12055e-20	0.364773	0.333	0.313	2.83925e-16	EIF2A	Mast cell
1.135e-20	0.375252	0.435	0.437	2.87586e-16	AZIN1	Mast cell
1.25697e-20	0.351749	0.301	0.272	3.18491e-16	RSF1	Mast cell
1.91752e-20	0.363212	0.375	0.349	4.85861e-16	DDX3Y	Mast cell
4.18439e-20	0.345376	0.37	0.354	1.06024e-15	RAB5A	Mast cell
5.14988e-20	0.260113	0.632	0.663	1.30488e-15	NDUFS5	Mast cell
5.46431e-20	0.378824	0.398	0.393	1.38455e-15	RNPS1	Mast cell
6.70936e-20	0.318475	0.566	0.602	1.70002e-15	NDUFB4	Mast cell
2.15651e-19	0.411886	0.377	0.371	5.46416e-15	HNRNPH3	Mast cell
2.31537e-19	0.347149	0.275	0.245	5.86669e-15	CALU	Mast cell
4.61372e-19	0.394088	0.565	0.596	1.16902e-14	DAD1	Mast cell
6.07592e-19	0.386038	0.416	0.413	1.53952e-14	RWDD1	Mast cell
7.16429e-19	0.320465	0.644	0.677	1.81529e-14	DYNLL1	Mast cell
9.39534e-19	0.369251	0.308	0.285	2.38059e-14	NUP98	Mast cell
1.02547e-18	0.373753	0.268	0.237	2.59835e-14	ANKRD44	Mast cell
1.29463e-18	0.322212	0.327	0.302	3.28033e-14	NIPBL	Mast cell
1.70323e-18	0.363068	0.352	0.336	4.31564e-14	CCT2	Mast cell
5.64801e-18	0.370081	0.364	0.352	1.43109e-13	PNISR	Mast cell
1.61957e-17	0.334375	0.253	0.224	4.10367e-13	PARP1	Mast cell
2.13049e-17	0.349734	0.307	0.283	5.39823e-13	PHIP	Mast cell
2.34163e-17	0.265385	0.339	0.309	5.93322e-13	C14orf166	Mast cell
2.63519e-17	0.280443	0.589	0.634	6.67704e-13	SON	Mast cell
2.89109e-17	0.372356	0.341	0.32	7.32545e-13	NUP58	Mast cell
5.73189e-17	0.363156	0.331	0.313	1.45235e-12	MPC2	Mast cell
6.15961e-17	0.376119	0.369	0.355	1.56072e-12	PER1	Mast cell
6.26483e-17	0.284657	0.579	0.604	1.58738e-12	CSRNP1	Mast cell
7.63759e-17	0.320407	0.407	0.394	1.93521e-12	C19orf43	Mast cell
8.04882e-17	0.337912	0.285	0.259	2.03941e-12	DHX36	Mast cell
8.38646e-17	0.310883	0.263	0.234	2.12496e-12	DCTN4	Mast cell
8.85717e-17	0.301993	0.493	0.487	2.24423e-12	TNFAIP8	Mast cell
9.22259e-17	0.364477	0.324	0.306	2.33682e-12	C7orf50	Mast cell
1.2397e-16	0.303788	0.532	0.563	3.14114e-12	POLD4	Mast cell
1.33294e-16	0.348667	0.309	0.289	3.3774e-12	CYLD	Mast cell
2.1059e-16	0.279416	0.434	0.421	5.33593e-12	SLC7A5	Mast cell
2.31938e-16	0.36125	0.347	0.338	5.87684e-12	CMC2	Mast cell
2.42999e-16	0.365047	0.34	0.326	6.15711e-12	PRPF38B	Mast cell
2.60136e-16	0.370601	0.395	0.396	6.59132e-12	OCIAD1	Mast cell
3.4013e-15	0.350504	0.384	0.383	8.61821e-11	LSM8	Mast cell
7.26926e-15	0.350787	0.357	0.351	1.84189e-10	CLNS1A	Mast cell
1.0093e-14	0.363927	0.403	0.407	2.55735e-10	TACC1	Mast cell
1.37754e-14	0.357693	0.332	0.323	3.49042e-10	RAD21	Mast cell
1.58959e-14	0.266728	0.572	0.615	4.02771e-10	TRMT112	Mast cell
2.21686e-14	0.311674	0.569	0.61	5.61708e-10	DDX3X	Mast cell
2.63079e-14	0.331764	0.51	0.538	6.6659e-10	SEC62	Mast cell
4.27647e-14	0.27486	0.583	0.629	1.08357e-09	ARL6IP4	Mast cell
8.81907e-14	0.325561	0.404	0.409	2.23458e-09	EIF2S3	Mast cell
1.71841e-13	0.280405	0.417	0.41	4.3541e-09	KLF10	Mast cell
2.26547e-13	0.395581	0.301	0.289	5.74024e-09	PDLIM5	Mast cell
2.36929e-13	0.331283	0.373	0.374	6.00331e-09	PAFAH1B1	Mast cell
3.27063e-13	0.359587	0.495	0.521	8.28712e-09	SNU13	Mast cell
4.97629e-13	0.393418	0.343	0.341	1.26089e-08	DDX39A	Mast cell
7.32926e-13	0.384796	0.355	0.35	1.85709e-08	GTF2B	Mast cell
7.75071e-13	0.34158	0.293	0.278	1.96387e-08	CGGBP1	Mast cell
2.25296e-12	0.327443	0.335	0.329	5.70855e-08	JMJD6	Mast cell
2.67719e-12	0.294734	0.454	0.476	6.78347e-08	SF3B1	Mast cell
3.20555e-12	0.285756	0.275	0.26	8.12222e-08	TIPRL	Mast cell
4.51254e-12	0.33756	0.333	0.323	1.14339e-07	BCAS2	Mast cell
6.24371e-12	0.313019	0.334	0.329	1.58203e-07	LAGE3	Mast cell
7.23797e-12	0.265007	0.252	0.231	1.83396e-07	NARF	Mast cell
7.50641e-12	0.316596	0.257	0.236	1.90197e-07	CPEB4	Mast cell
9.76971e-12	0.335205	0.317	0.312	2.47545e-07	HOOK3	Mast cell
1.22345e-11	0.333706	0.317	0.312	3.09997e-07	TERF2IP	Mast cell
1.41738e-11	0.322716	0.481	0.51	3.59135e-07	KTN1	Mast cell
2.99359e-11	0.285777	0.441	0.458	7.58516e-07	PTP4A1	Mast cell
3.85269e-11	0.352905	0.381	0.389	9.76196e-07	RNF145	Mast cell
5.22837e-11	0.324473	0.372	0.376	1.32476e-06	NAA10	Mast cell
5.49628e-11	0.317304	0.271	0.258	1.39265e-06	DCAF7	Mast cell
5.90029e-11	0.344101	0.413	0.432	1.49501e-06	PPP1R2	Mast cell
7.51034e-11	0.313833	0.464	0.492	1.90297e-06	UBXN4	Mast cell
7.75708e-11	0.322329	0.287	0.278	1.96549e-06	BCL7B	Mast cell
8.63992e-11	0.371478	0.348	0.355	2.18918e-06	FUNDC2	Mast cell
9.96108e-11	0.388793	0.298	0.293	2.52394e-06	SPNS1	Mast cell
1.74442e-10	0.313179	0.356	0.357	4.42001e-06	ACTN4	Mast cell
3.76117e-10	0.301282	0.252	0.239	9.53005e-06	GTF2F1	Mast cell
8.6788e-10	0.342232	0.306	0.301	2.19903e-05	ANXA4	Mast cell
2.27834e-09	0.353608	0.274	0.267	5.77286e-05	SLBP	Mast cell
5.23451e-09	0.292226	0.279	0.274	0.000132632	C9orf78	Mast cell
5.31395e-09	0.319668	0.28	0.275	0.000134645	NFKBIB	Mast cell
7.79301e-09	0.332051	0.458	0.492	0.000197459	SPCS2	Mast cell
9.74411e-09	0.320468	0.28	0.274	0.000246896	LMAN1	Mast cell
1.16896e-08	0.368151	0.504	0.545	0.00029619	TRA2B	Mast cell
2.33527e-08	0.310132	0.442	0.473	0.00059171	SRSF11	Mast cell
2.51065e-08	0.297137	0.269	0.26	0.000636149	PIAS1	Mast cell
3.45409e-08	0.306216	0.263	0.255	0.000875198	NASP	Mast cell
5.66374e-08	0.310693	0.346	0.359	0.00143508	NUDC	Mast cell
8.9428e-08	0.275232	0.522	0.578	0.00226593	FAM96B	Mast cell
1.04804e-07	0.267258	0.282	0.278	0.00265553	GGNBP2	Mast cell
1.47945e-07	0.317705	0.378	0.396	0.00374862	SYF2	Mast cell
2.17805e-07	0.280838	0.257	0.249	0.00551874	DDX6	Mast cell
2.7569e-07	0.31623	0.274	0.27	0.00698544	WDR45B	Mast cell
3.47787e-07	0.288002	0.474	0.52	0.00881224	RPN1	Mast cell
5.26814e-07	0.287583	0.26	0.257	0.0133484	PTDSS1	Mast cell
6.55533e-07	0.398823	0.268	0.259	0.0166099	ANKRD37	Mast cell
7.66556e-07	0.251397	0.488	0.521	0.019423	BANF1	Mast cell
1.12054e-06	0.265139	0.322	0.325	0.0283923	NFAT5	Mast cell
1.34947e-06	0.303908	0.334	0.342	0.0341927	BTG3	Mast cell
1.95518e-06	0.273807	0.587	0.65	0.0495405	MAP3K8	Mast cell
2.32427e-06	0.312163	0.305	0.314	0.0588923	TMEM9B	Mast cell
3.00446e-06	0.27103	0.401	0.43	0.0761271	ZC3H15	Mast cell
3.14803e-06	0.308051	0.261	0.26	0.0797647	GOLPH3	Mast cell
3.94874e-06	0.282352	0.258	0.252	0.100053	IDI1	Mast cell
8.96103e-06	0.311476	0.372	0.391	0.227055	PA2G4	Mast cell
1.15399e-05	0.262841	0.474	0.506	0.292398	PDIA6	Mast cell
1.26509e-05	0.268386	0.251	0.25	0.320549	COQ10B	Mast cell
1.34464e-05	0.32372	0.261	0.263	0.340704	ATG12	Mast cell
1.42791e-05	0.303795	0.325	0.334	0.361804	TRA2A	Mast cell
1.5822e-05	0.290447	0.273	0.279	0.400899	STOML2	Mast cell
1.66685e-05	0.34719	0.283	0.286	0.422347	P4HA1	Mast cell
1.90477e-05	0.266826	0.262	0.258	0.482631	PIK3R1	Mast cell
2.01542e-05	0.278382	0.35	0.37	0.510668	NDUFV1	Mast cell
2.13856e-05	0.252665	0.507	0.568	0.541869	TOMM20	Mast cell
2.18171e-05	0.306593	0.196	0.252	0.552802	SEMA4A	Mast cell
2.21715e-05	0.2607	0.448	0.49	0.561782	EIF3M	Mast cell
2.55673e-05	0.271453	0.253	0.253	0.647825	RNF167	Mast cell
2.85874e-05	0.26597	0.273	0.276	0.724348	UBE3A	Mast cell
2.98592e-05	0.291169	0.426	0.467	0.756573	UFC1	Mast cell
3.48039e-05	0.263482	0.46	0.507	0.881861	EID1	Mast cell
5.98976e-05	0.31141	0.393	0.394	1	ATP5MC2	Mast cell
6.11328e-05	0.339464	0.412	0.455	1	NCOA4	Mast cell
6.62544e-05	0.347424	0.325	0.342	1	PCNP	Mast cell
7.84431e-05	0.284827	0.272	0.279	1	NDUFA5	Mast cell
7.88054e-05	0.279828	0.392	0.423	1	SCP2	Mast cell
8.81278e-05	0.260251	0.351	0.366	1	SH3KBP1	Mast cell
9.48369e-05	0.274856	0.25	0.251	1	UBE2E3	Mast cell
0.000102663	0.286103	0.256	0.257	1	LUC7L3	Mast cell
0.000138681	0.286706	0.424	0.466	1	NDUFAF3	Mast cell
0.000159409	0.286175	0.351	0.372	1	CDK2AP2	Mast cell
0.000165704	0.275991	0.445	0.486	1	CCT4	Mast cell
0.000184016	0.259449	0.274	0.282	1	AKIRIN1	Mast cell
0.000209103	0.262832	0.257	0.259	1	FDFT1	Mast cell
0.00048407	0.306	0.258	0.309	1	KLF2	Mast cell
0.000567232	0.268165	0.365	0.396	1	STRAP	Mast cell
0.000795471	0.275833	0.284	0.297	1	PPP6C	Mast cell
0.00087439	0.289785	0.307	0.325	1	HSPA4	Mast cell
0.000877728	0.264954	0.257	0.263	1	SF3A2	Mast cell
0.000965495	0.297377	0.502	0.563	1	COX17	Mast cell
0.00101035	0.307138	0.323	0.343	1	MANF	Mast cell
0.00183523	0.285521	0.254	0.259	1	CHD9	Mast cell
0.0020908	0.336273	0.853	0.908	1	DUSP1	Mast cell
0.00209476	0.275105	0.395	0.432	1	EIF1AX	Mast cell
0.00233346	0.289835	0.37	0.405	1	CCT8	Mast cell
0.00241254	0.268293	0.307	0.328	1	MORF4L2	Mast cell
0.00449653	0.282011	0.584	0.658	1	SRSF5	Mast cell
0.00495511	0.264107	0.396	0.434	1	MRPL33	Mast cell
0.0055516	0.256589	0.246	0.256	1	MED10	Mast cell
0.0096297	0.284132	0.274	0.292	1	ARIH2	Mast cell
0	2.95239	0.876	0.189	0	RNASE1	Macro-FOLR2
0	2.90629	0.468	0.026	0	SEPP1	Macro-FOLR2
0	2.57505	0.753	0.092	0	FOLR2	Macro-FOLR2
0	2.21463	0.651	0.158	0	PLTP	Macro-FOLR2
0	2.19628	0.645	0.123	0	F13A1	Macro-FOLR2
0	1.90537	0.759	0.281	0	STAB1	Macro-FOLR2
0	1.74739	0.727	0.276	0	DAB2	Macro-FOLR2
0	1.74131	0.265	0.009	0	LYVE1	Macro-FOLR2
0	1.71176	0.93	0.356	0	C1QA	Macro-FOLR2
0	1.66682	0.483	0.114	0	SLC40A1	Macro-FOLR2
0	1.6317	0.776	0.286	0	MRC1	Macro-FOLR2
[truncated: 5,687 more rows]

## Sheet: S1c
	p_val	avg_log2FC	pct.1	pct.2	p_val_adj	celltype
Ear1	0	1.50069	0.938	0.328	0	AM-Ear1
Fabp1	0	1.45225	0.84	0.282	0	AM-Ear1
Lpl	0	1.44491	0.999	0.531	0	AM-Ear1
Abcg1	0	1.42766	0.998	0.532	0	AM-Ear1
Krt79	0	1.3478	0.856	0.278	0	AM-Ear1
Krt19	0	1.24848	0.912	0.31	0	AM-Ear1
Il18	0	1.24032	0.98	0.411	0	AM-Ear1
Nceh1	0	1.23512	0.988	0.45	0	AM-Ear1
Cidec	0	1.18883	0.845	0.226	0	AM-Ear1
Ear2	0	1.17638	0.996	0.597	0	AM-Ear1
Plet1	0	1.16375	0.996	0.432	0	AM-Ear1
Ltc4s	0	1.16058	0.966	0.39	0	AM-Ear1
Axl	0	1.1511	0.984	0.427	0	AM-Ear1
Cd164	0	1.12822	0.983	0.468	0	AM-Ear1
Serpine1	0	1.10637	0.725	0.219	0	AM-Ear1
Marco	0	1.08123	0.552	0.187	0	AM-Ear1
Ccnd2	0	1.07349	0.928	0.417	0	AM-Ear1
Mrc1	0	1.05205	0.995	0.442	0	AM-Ear1
Cd9	0	1.04852	1	0.808	0	AM-Ear1
Plin2	0	1.03735	0.998	0.657	0	AM-Ear1
Egr2	0	1.01079	0.814	0.323	0	AM-Ear1
Lmna	0	1.01036	0.976	0.459	0	AM-Ear1
Cd2	0	1.0049	0.883	0.305	0	AM-Ear1
Hebp1	0	0.994698	0.983	0.462	0	AM-Ear1
Sgk1	0	0.99368	0.979	0.597	0	AM-Ear1
Adipor2	0	0.980644	0.977	0.517	0	AM-Ear1
Dhrs3	0	0.978492	0.938	0.398	0	AM-Ear1
Tcf7l2	0	0.977747	0.981	0.487	0	AM-Ear1
AI504432	0	0.96817	0.91	0.375	0	AM-Ear1
Lpin1	0	0.950911	0.858	0.324	0	AM-Ear1
Tns1	0	0.950353	0.864	0.323	0	AM-Ear1
Clic4	0	0.94546	0.946	0.452	0	AM-Ear1
Dst	0	0.943822	0.915	0.38	0	AM-Ear1
Lima1	0	0.937602	0.889	0.369	0	AM-Ear1
Mertk	0	0.936824	0.858	0.318	0	AM-Ear1
Net1	0	0.936412	0.855	0.323	0	AM-Ear1
Mt1	0	0.929937	0.97	0.509	0	AM-Ear1
App	0	0.923304	0.991	0.585	0	AM-Ear1
Aplp2	0	0.914265	0.982	0.545	0	AM-Ear1
Kcnq1ot1	0	0.901817	0.838	0.39	0	AM-Ear1
Klhdc4	0	0.899526	0.847	0.331	0	AM-Ear1
AU020206	0	0.891101	0.974	0.45	0	AM-Ear1
Olr1	0	0.87228	0.895	0.359	0	AM-Ear1
Cdc42ep3	0	0.870851	0.952	0.505	0	AM-Ear1
Reep5	0	0.86585	0.998	0.705	0	AM-Ear1
Cpne5	0	0.844442	0.678	0.178	0	AM-Ear1
Acaa1b	0	0.841817	0.598	0.156	0	AM-Ear1
Ncoa4	0	0.837428	0.922	0.426	0	AM-Ear1
Pla2g15	0	0.836614	0.896	0.368	0	AM-Ear1
Aprt	0	0.834802	0.983	0.575	0	AM-Ear1
Adcy3	0	0.832191	0.692	0.222	0	AM-Ear1
Tlr2	0	0.826955	0.936	0.514	0	AM-Ear1
Atp6v0d2	0	0.824571	0.984	0.428	0	AM-Ear1
Fcgrt	0	0.820011	0.937	0.485	0	AM-Ear1
Runx1	0	0.817916	0.966	0.548	0	AM-Ear1
Trf	0	0.815858	0.978	0.56	0	AM-Ear1
Dhrs7b	0	0.811546	0.758	0.291	0	AM-Ear1
Ctsd	0	0.8056	1	0.775	0	AM-Ear1
Hvcn1	0	0.805428	0.888	0.361	0	AM-Ear1
Sept9	0	0.800993	0.975	0.569	0	AM-Ear1
Rasgef1b	0	0.798198	0.635	0.225	0	AM-Ear1
Baz1a	0	0.795903	0.967	0.553	0	AM-Ear1
Cd302	0	0.791981	0.871	0.416	0	AM-Ear1
Abhd12	0	0.788809	0.949	0.495	0	AM-Ear1
Colgalt1	0	0.783078	0.943	0.466	0	AM-Ear1
Pdlim1	0	0.77735	0.863	0.397	0	AM-Ear1
Sort1	0	0.777233	0.884	0.386	0	AM-Ear1
Glul	0	0.776536	0.836	0.39	0	AM-Ear1
Ptpn12	0	0.775209	0.964	0.509	0	AM-Ear1
Serpinb1a	0	0.770115	0.757	0.271	0	AM-Ear1
Dab2	0	0.767313	0.925	0.392	0	AM-Ear1
Dmxl2	0	0.767034	0.919	0.408	0	AM-Ear1
S100a10	0	0.76475	0.994	0.611	0	AM-Ear1
Cib2	0	0.762228	0.713	0.261	0	AM-Ear1
Shtn1	0	0.761028	0.888	0.406	0	AM-Ear1
Akr1b3	0	0.756984	0.927	0.477	0	AM-Ear1
Perp	0	0.75582	0.665	0.181	0	AM-Ear1
Camk1	0	0.752975	0.887	0.398	0	AM-Ear1
Nav2	0	0.752883	0.626	0.186	0	AM-Ear1
Tmbim1	0	0.736349	0.859	0.392	0	AM-Ear1
Camk2d	0	0.736198	0.927	0.468	0	AM-Ear1
Ramp1	0	0.728904	0.931	0.493	0	AM-Ear1
Slc7a2	0	0.725569	0.951	0.377	0	AM-Ear1
Anxa2	0	0.722878	1	0.842	0	AM-Ear1
Ctsc	0	0.721619	0.983	0.609	0	AM-Ear1
Dstn	0	0.714024	0.968	0.566	0	AM-Ear1
Comt	0	0.711462	0.836	0.386	0	AM-Ear1
Frmd4a	0	0.70328	0.775	0.318	0	AM-Ear1
Cyb5r3	0	0.69922	0.903	0.452	0	AM-Ear1
Sirpa	0	0.696621	0.999	0.738	0	AM-Ear1
Flt1	0	0.691073	0.738	0.296	0	AM-Ear1
F7	0	0.690548	0.852	0.345	0	AM-Ear1
Ski	0	0.689623	0.84	0.387	0	AM-Ear1
Anxa5	0	0.687974	0.991	0.644	0	AM-Ear1
Slc6a6	0	0.687485	0.974	0.626	0	AM-Ear1
Acox1	0	0.684171	0.787	0.33	0	AM-Ear1
Pald1	0	0.682964	0.7	0.258	0	AM-Ear1
Nrip1	0	0.681207	0.841	0.411	0	AM-Ear1
Tagln2	0	0.680047	0.988	0.663	0	AM-Ear1
Prdx1	0	0.679655	0.998	0.717	0	AM-Ear1
Siglecf	0	0.679362	0.726	0.26	0	AM-Ear1
Prkar2b	0	0.678995	0.788	0.321	0	AM-Ear1
Atxn1	0	0.672716	0.698	0.263	0	AM-Ear1
Pnpla8	0	0.67258	0.901	0.46	0	AM-Ear1
Ms4a8a	0	0.671997	0.877	0.373	0	AM-Ear1
Nfix	0	0.670603	0.727	0.322	0	AM-Ear1
Cenpb	0	0.670063	0.87	0.414	0	AM-Ear1
Wfdc10	0	0.669549	0.395	0.099	0	AM-Ear1
Blvra	0	0.669373	0.846	0.394	0	AM-Ear1
Evl	0	0.668786	0.912	0.486	0	AM-Ear1
Vim	0	0.665875	1	0.812	0	AM-Ear1
Bzw2	0	0.665361	0.689	0.275	0	AM-Ear1
F11r	0	0.663871	0.795	0.347	0	AM-Ear1
Ppp1r14b	0	0.658996	0.898	0.456	0	AM-Ear1
Cdk6	0	0.655112	0.724	0.302	0	AM-Ear1
Capg	0	0.654939	0.963	0.519	0	AM-Ear1
Rexo2	0	0.651885	0.912	0.48	0	AM-Ear1
Pld3	0	0.650955	0.936	0.4	0	AM-Ear1
Dbi	0	0.647012	0.982	0.623	0	AM-Ear1
Lrrc58	0	0.64293	0.824	0.401	0	AM-Ear1
Clec4n	0	0.641826	0.937	0.443	0	AM-Ear1
Lipa	0	0.64068	0.949	0.525	0	AM-Ear1
Abca1	0	0.640567	0.458	0.164	0	AM-Ear1
Ptms	0	0.636209	0.983	0.594	0	AM-Ear1
Fam129a	0	0.634765	0.944	0.564	0	AM-Ear1
Atp13a3	0	0.632596	0.856	0.425	0	AM-Ear1
Card11	0	0.631097	0.753	0.311	0	AM-Ear1
Lmo4	0	0.629732	0.955	0.586	0	AM-Ear1
Abcd2	0	0.62969	0.793	0.352	0	AM-Ear1
Trim25	0	0.629367	0.769	0.372	0	AM-Ear1
Mpc2	0	0.627823	0.914	0.531	0	AM-Ear1
Akr1a1	0	0.627287	0.988	0.639	0	AM-Ear1
Snx10	0	0.626075	0.939	0.522	0	AM-Ear1
Cpt1a	0	0.624132	0.797	0.377	0	AM-Ear1
Adarb1	0	0.62276	0.578	0.176	0	AM-Ear1
Pros1	0	0.621903	0.743	0.32	0	AM-Ear1
Afap1	0	0.621841	0.68	0.26	0	AM-Ear1
Sh2d1b1	0	0.62127	0.799	0.357	0	AM-Ear1
Ech1	0	0.619288	0.841	0.414	0	AM-Ear1
Gns	0	0.615459	0.932	0.499	0	AM-Ear1
Mapk3	0	0.613849	0.956	0.55	0	AM-Ear1
Mtss1	0	0.612975	0.824	0.4	0	AM-Ear1
Serpinb6a	0	0.611843	0.834	0.376	0	AM-Ear1
Luzp1	0	0.607032	0.682	0.281	0	AM-Ear1
Sulf2	0	0.606552	0.798	0.372	0	AM-Ear1
Tnf	0	0.605141	0.515	0.195	0	AM-Ear1
Phlda1	0	0.604541	0.644	0.287	0	AM-Ear1
Cttnbp2nl	0	0.602274	0.661	0.268	0	AM-Ear1
Mgat4b	0	0.600861	0.731	0.323	0	AM-Ear1
Syne1	0	0.599976	0.71	0.292	0	AM-Ear1
Lepr	0	0.599763	0.519	0.148	0	AM-Ear1
Kcnn3	0	0.599445	0.631	0.225	0	AM-Ear1
Abhd17c	0	0.599088	0.704	0.294	0	AM-Ear1
Phgdh	0	0.598152	0.686	0.27	0	AM-Ear1
Mgll	0	0.597851	0.837	0.341	0	AM-Ear1
Lpcat3	0	0.594399	0.671	0.268	0	AM-Ear1
Noct	0	0.594172	0.662	0.274	0	AM-Ear1
Cebpa	0	0.591185	0.772	0.384	0	AM-Ear1
Creb5	0	0.587199	0.706	0.298	0	AM-Ear1
Etfb	0	0.581994	0.873	0.454	0	AM-Ear1
B3gnt7	0	0.581871	0.648	0.261	0	AM-Ear1
Lrp1	0	0.578623	0.962	0.576	0	AM-Ear1
Nedd9	0	0.577586	0.862	0.467	0	AM-Ear1
Ywhab	0	0.575509	0.975	0.629	0	AM-Ear1
Selenop	0	0.57377	0.935	0.526	0	AM-Ear1
Lamtor2	0	0.571697	0.949	0.573	0	AM-Ear1
Snx1	0	0.570746	0.811	0.395	0	AM-Ear1
Bnip3l	0	0.569832	0.948	0.574	0	AM-Ear1
Lgals3	0	0.569617	1	0.852	0	AM-Ear1
Atxn10	0	0.567984	0.855	0.44	0	AM-Ear1
Ndufa4	0	0.566087	0.966	0.621	0	AM-Ear1
Hexa	0	0.564599	0.976	0.619	0	AM-Ear1
Lsr	0	0.562319	0.58	0.218	0	AM-Ear1
Acot1	0	0.561708	0.513	0.145	0	AM-Ear1
Psen2	0	0.5614	0.723	0.329	0	AM-Ear1
Cndp2	0	0.560473	0.866	0.428	0	AM-Ear1
Atp6v1b2	0	0.559252	0.955	0.569	0	AM-Ear1
Kctd12b	0	0.558874	0.575	0.211	0	AM-Ear1
Slc6a4	0	0.557901	0.497	0.144	0	AM-Ear1
Tmcc3	0	0.557448	0.677	0.296	0	AM-Ear1
Itpripl2	0	0.557291	0.834	0.425	0	AM-Ear1
Pon2	0	0.557143	0.847	0.441	0	AM-Ear1
Qdpr	0	0.556931	0.751	0.344	0	AM-Ear1
Canx	0	0.554052	0.97	0.592	0	AM-Ear1
Ucp2	0	0.551815	0.998	0.811	0	AM-Ear1
Pparg	0	0.550921	0.709	0.305	0	AM-Ear1
Vat1	0	0.549642	0.818	0.37	0	AM-Ear1
Mgst1	0	0.54934	0.966	0.576	0	AM-Ear1
Laptm5	0	0.546964	1	0.897	0	AM-Ear1
Epcam	0	0.545065	0.445	0.156	0	AM-Ear1
Tor1aip2	0	0.543463	0.658	0.287	0	AM-Ear1
Bcar3	0	0.542986	0.599	0.227	0	AM-Ear1
Cd44	0	0.542683	0.999	0.854	0	AM-Ear1
Dapk1	0	0.541248	0.73	0.332	0	AM-Ear1
Pcyox1	0	0.540898	0.613	0.269	0	AM-Ear1
Myof	0	0.535708	0.851	0.402	0	AM-Ear1
Gsto1	0	0.535056	0.752	0.372	0	AM-Ear1
Xbp1	0	0.533237	0.93	0.553	0	AM-Ear1
Syne2	0	0.532453	0.589	0.218	0	AM-Ear1
Ubash3b	0	0.531578	0.749	0.37	0	AM-Ear1
Zbtb4	0	0.529656	0.541	0.19	0	AM-Ear1
Gdf15	1.56604e-280	0.527985	0.358	0.187	3.10858e-276	AM-Ear1
Flvcr2	0	0.527486	0.52	0.17	0	AM-Ear1
Lrp12	0	0.5274	0.662	0.284	0	AM-Ear1
Iqgap1	0	0.527013	1	0.892	0	AM-Ear1
Dock10	0	0.52693	0.939	0.56	0	AM-Ear1
Slc9a4	0	0.525047	0.564	0.209	0	AM-Ear1
Rhoc	0	0.524293	0.655	0.299	0	AM-Ear1
Ralgds	0	0.52253	0.628	0.255	0	AM-Ear1
Idh1	0	0.521702	0.792	0.395	0	AM-Ear1
Ctnnb1	0	0.520733	0.942	0.553	0	AM-Ear1
Abhd5	0	0.51702	0.681	0.31	0	AM-Ear1
Unc119	0	0.517	0.919	0.537	0	AM-Ear1
Hcfc1r1	0	0.514927	0.848	0.449	0	AM-Ear1
Tfec	0	0.514691	0.652	0.271	0	AM-Ear1
Cox5a	0	0.514212	0.989	0.689	0	AM-Ear1
Chil3	0	0.514173	1	0.779	0	AM-Ear1
Tbc1d9	0	0.512358	0.687	0.329	0	AM-Ear1
Irf2bp2	0	0.511586	0.904	0.516	0	AM-Ear1
Cyb5a	0	0.511531	0.912	0.515	0	AM-Ear1
Kat6b	0	0.507694	0.529	0.214	0	AM-Ear1
Ppt2	0	0.50769	0.723	0.347	0	AM-Ear1
Trappc6a	0	0.507613	0.663	0.319	0	AM-Ear1
Tbxas1	0	0.507413	0.682	0.315	0	AM-Ear1
Gal	0	0.50517	0.342	0.089	0	AM-Ear1
Sh3bgrl	0	0.503129	0.969	0.606	0	AM-Ear1
Chp1	0	0.502142	0.841	0.438	0	AM-Ear1
Slamf9	0	0.502135	0.643	0.282	0	AM-Ear1
Mcemp1	0	0.50205	0.969	0.6	0	AM-Ear1
Tob1	0	0.501381	0.715	0.321	0	AM-Ear1
Mgst3	0	0.501317	0.54	0.228	0	AM-Ear1
Mt2	0	0.500737	0.428	0.181	0	AM-Ear1
Scarb2	0	0.500498	0.854	0.465	0	AM-Ear1
Tgfbr2	0	0.499172	0.836	0.442	0	AM-Ear1
Alox5	0	0.497168	0.734	0.304	0	AM-Ear1
Plk3	0	0.496499	0.883	0.457	0	AM-Ear1
Lrrfip1	0	0.495646	0.938	0.597	0	AM-Ear1
Itgax	0	0.495184	0.924	0.478	0	AM-Ear1
Hsp90ab1	0	0.495133	0.999	0.777	0	AM-Ear1
Rplp1	0	0.492793	1	0.934	0	AM-Ear1
Mycbp2	0	0.490731	0.935	0.595	0	AM-Ear1
Nme1	0	0.489178	0.897	0.499	0	AM-Ear1
Plekhb2	0	0.488859	0.786	0.392	0	AM-Ear1
Sept11	0	0.488821	0.791	0.41	0	AM-Ear1
Fpr1	0	0.487963	0.675	0.268	0	AM-Ear1
Tbca	0	0.484137	0.931	0.53	0	AM-Ear1
Lpp	0	0.481888	0.681	0.329	0	AM-Ear1
Zfp703	0	0.480418	0.699	0.331	0	AM-Ear1
Nln	0	0.480416	0.612	0.271	0	AM-Ear1
Clmn	0	0.479492	0.502	0.191	0	AM-Ear1
C530008M17Rik	0	0.477278	0.476	0.155	0	AM-Ear1
Marveld1	0	0.473425	0.459	0.164	0	AM-Ear1
Capn1	0	0.473338	0.818	0.417	0	AM-Ear1
Arhgap31	0	0.473293	0.767	0.401	0	AM-Ear1
Mcoln3	0	0.471679	0.512	0.192	0	AM-Ear1
Acadm	0	0.471096	0.621	0.29	0	AM-Ear1
Bst1	0	0.471017	0.874	0.431	0	AM-Ear1
Kazald1	0	0.469331	0.408	0.125	0	AM-Ear1
Pqlc3	0	0.468894	0.717	0.35	0	AM-Ear1
Klhl9	0	0.467157	0.729	0.346	0	AM-Ear1
Sfxn3	0	0.465352	0.613	0.283	0	AM-Ear1
Tmem238	0	0.464057	0.565	0.246	0	AM-Ear1
Chka	0	0.463771	0.51	0.262	0	AM-Ear1
Plscr1	0	0.462994	0.585	0.243	0	AM-Ear1
Hsd17b4	0	0.460816	0.676	0.334	0	AM-Ear1
Rxra	0	0.459637	0.631	0.292	0	AM-Ear1
Aldoa	0	0.45892	0.984	0.713	0	AM-Ear1
Hadhb	0	0.455822	0.746	0.388	0	AM-Ear1
Xlr	0	0.455125	0.418	0.16	0	AM-Ear1
Nus1	0	0.45462	0.718	0.358	0	AM-Ear1
M6pr	0	0.454519	0.863	0.487	0	AM-Ear1
Sh3tc1	0	0.451462	0.585	0.256	0	AM-Ear1
Cd200r4	0	0.451158	0.684	0.294	0	AM-Ear1
Ftl1	0	0.451132	1	0.992	0	AM-Ear1
Wwtr1	0	0.451059	0.422	0.117	0	AM-Ear1
Rab14	0	0.44919	0.96	0.63	0	AM-Ear1
Vdac2	0	0.447957	0.946	0.593	0	AM-Ear1
Eif3a	0	0.446654	0.946	0.598	0	AM-Ear1
Hivep3	0	0.446074	0.467	0.2	0	AM-Ear1
Gapdh	0	0.445636	0.998	0.836	0	AM-Ear1
Prdm1	0	0.445341	0.402	0.158	0	AM-Ear1
Tpp1	0	0.444288	0.756	0.375	0	AM-Ear1
Spns1	0	0.442808	0.626	0.287	0	AM-Ear1
Patj	0	0.442791	0.4	0.102	0	AM-Ear1
Anxa4	0	0.441017	0.879	0.423	0	AM-Ear1
Mpeg1	0	0.440873	0.998	0.753	0	AM-Ear1
Car4	0	0.44003	0.605	0.273	0	AM-Ear1
Lamp1	0	0.439958	0.997	0.729	0	AM-Ear1
Angptl4	0	0.439866	0.429	0.142	0	AM-Ear1
Atp5g1	0	0.43866	0.894	0.536	0	AM-Ear1
Tmem245	0	0.438071	0.595	0.27	0	AM-Ear1
Gsap	0	0.437814	0.859	0.472	0	AM-Ear1
Ffar4	0	0.437641	0.506	0.212	0	AM-Ear1
Tppp3	0	0.437355	0.572	0.323	0	AM-Ear1
Abcc5	0	0.437229	0.755	0.367	0	AM-Ear1
Tmbim6	0	0.436192	0.993	0.74	0	AM-Ear1
Dnase2a	0	0.436143	0.657	0.314	0	AM-Ear1
Atp5g3	0	0.435317	0.908	0.526	0	AM-Ear1
Rassf4	0	0.435293	0.904	0.551	0	AM-Ear1
Lilra5	0	0.43496	0.744	0.347	0	AM-Ear1
F10	0	0.43437	0.661	0.337	0	AM-Ear1
Ptgfrn	0	0.433401	0.549	0.235	0	AM-Ear1
Hnrnpll	0	0.432977	0.679	0.341	0	AM-Ear1
S100a1	0	0.432459	0.909	0.439	0	AM-Ear1
Rin2	0	0.43228	0.613	0.287	0	AM-Ear1
Gmpr	0	0.432079	0.502	0.201	0	AM-Ear1
Mapk6	0	0.429889	0.621	0.289	0	AM-Ear1
Gadd45g	0	0.429841	0.502	0.252	0	AM-Ear1
Slc29a1	0	0.429108	0.708	0.34	0	AM-Ear1
Scp2	0	0.42817	0.954	0.638	0	AM-Ear1
Myo9a	0	0.428007	0.584	0.28	0	AM-Ear1
Gusb	0	0.425971	0.834	0.472	0	AM-Ear1
Cd81	0	0.425649	0.782	0.385	0	AM-Ear1
Bhlhe41	0	0.425409	0.647	0.286	0	AM-Ear1
Rtn3	0	0.425334	0.901	0.517	0	AM-Ear1
Clta	0	0.424929	0.99	0.726	0	AM-Ear1
Renbp	0	0.424544	0.626	0.294	0	AM-Ear1
Ctnnd1	0	0.423379	0.555	0.252	0	AM-Ear1
Csf2rb	0	0.422912	0.928	0.567	0	AM-Ear1
Grn	0	0.420507	0.977	0.629	0	AM-Ear1
Ccdc80	0	0.419416	0.45	0.19	0	AM-Ear1
Gas2l1	0	0.417586	0.503	0.208	0	AM-Ear1
Sqstm1	0	0.417148	0.769	0.422	0	AM-Ear1
Abracl	0	0.417131	0.947	0.616	0	AM-Ear1
Casp8	0	0.416981	0.731	0.385	0	AM-Ear1
Actn1	0	0.416287	0.757	0.36	0	AM-Ear1
Romo1	0	0.414774	0.835	0.465	0	AM-Ear1
Slc12a7	0	0.414766	0.484	0.193	0	AM-Ear1
Amz1	0	0.41449	0.679	0.334	0	AM-Ear1
Atp5g2	0	0.414195	0.972	0.635	0	AM-Ear1
Gpr155	0	0.413719	0.432	0.158	0	AM-Ear1
S100a13	0	0.41348	0.891	0.528	0	AM-Ear1
Npc1	0	0.412963	0.724	0.368	0	AM-Ear1
Tcaf1	0	0.412916	0.354	0.098	0	AM-Ear1
Nagk	0	0.412737	0.622	0.301	0	AM-Ear1
Trappc2l	0	0.412608	0.81	0.443	0	AM-Ear1
Atp10a	0	0.412097	0.473	0.18	0	AM-Ear1
Mat2a	0	0.410098	0.845	0.501	0	AM-Ear1
Myo7a	0	0.409366	0.526	0.228	0	AM-Ear1
Gnb1	0	0.408858	0.945	0.613	0	AM-Ear1
Calr	0	0.408572	0.963	0.652	0	AM-Ear1
Plcb1	0	0.408311	0.463	0.195	0	AM-Ear1
Furin	0	0.40753	0.834	0.475	0	AM-Ear1
C2cd2l	0	0.407214	0.55	0.244	0	AM-Ear1
Ttyh2	0	0.406394	0.514	0.218	0	AM-Ear1
Ddb1	0	0.406043	0.691	0.36	0	AM-Ear1
Cd36	0	0.405747	0.763	0.446	0	AM-Ear1
Gstm1	0	0.405625	0.823	0.421	0	AM-Ear1
Samd8	0	0.40519	0.66	0.317	0	AM-Ear1
Ddx46	0	0.404227	0.744	0.404	0	AM-Ear1
Hadha	0	0.403547	0.667	0.343	0	AM-Ear1
Afdn	0	0.401411	0.478	0.213	0	AM-Ear1
Dusp3	0	0.401326	0.732	0.396	0	AM-Ear1
Larp4b	0	0.401252	0.844	0.483	0	AM-Ear1
Atp6v0e	0	0.400708	0.985	0.745	0	AM-Ear1
Qsox1	0	0.400172	0.559	0.236	0	AM-Ear1
Rpl36a	0	0.39869	0.99	0.712	0	AM-Ear1
Uqcr11	0	0.397768	0.936	0.588	0	AM-Ear1
Chic2	0	0.397039	0.834	0.485	0	AM-Ear1
Pon3	0	0.39554	0.464	0.197	0	AM-Ear1
Vcp	0	0.395161	0.885	0.521	0	AM-Ear1
Ly75	0	0.393127	0.65	0.297	0	AM-Ear1
Htr2c	0	0.393098	0.336	0.091	0	AM-Ear1
Cd47	0	0.391049	0.991	0.762	0	AM-Ear1
Celf4	0	0.390648	0.378	0.118	0	AM-Ear1
Pitpna	0	0.390633	0.965	0.668	0	AM-Ear1
Fcor	0	0.390557	0.48	0.212	0	AM-Ear1
Dip2c	0	0.389662	0.426	0.167	0	AM-Ear1
Ppp1r12b	0	0.389379	0.479	0.196	0	AM-Ear1
B4galt1	0	0.389175	0.677	0.344	0	AM-Ear1
Ywhae	0	0.389091	0.948	0.618	0	AM-Ear1
Metap2	0	0.388703	0.778	0.433	0	AM-Ear1
Tmem14c	0	0.387202	0.94	0.624	0	AM-Ear1
Vstm2a	0	0.385759	0.341	0.087	0	AM-Ear1
Gm41307	0	0.385603	0.351	0.101	0	AM-Ear1
Myl12a	0	0.38523	0.939	0.634	0	AM-Ear1
4931406C07Rik	0	0.384972	0.455	0.197	0	AM-Ear1
Chd4	0	0.384427	0.88	0.544	0	AM-Ear1
Tmem106a	0	0.384121	0.623	0.315	0	AM-Ear1
Mcam	0	0.383754	0.316	0.089	0	AM-Ear1
Ctsk	0	0.383704	0.758	0.327	0	AM-Ear1
Ybx1	0	0.383509	0.994	0.741	0	AM-Ear1
Plekhg1	0	0.382549	0.551	0.255	0	AM-Ear1
Ccdc86	0	0.382533	0.545	0.263	0	AM-Ear1
Slco2b1	0	0.381857	0.368	0.114	0	AM-Ear1
Tacc2	0	0.380952	0.353	0.115	0	AM-Ear1
Rab5c	0	0.380839	0.902	0.558	0	AM-Ear1
Dip2b	0	0.378736	0.635	0.316	0	AM-Ear1
Wdr83os	0	0.378484	0.685	0.369	0	AM-Ear1
Asah1	0	0.377011	0.851	0.51	0	AM-Ear1
Cap1	0	0.376198	0.929	0.608	0	AM-Ear1
Pltp	0	0.375733	0.518	0.23	0	AM-Ear1
Rock2	0	0.375608	0.847	0.491	0	AM-Ear1
Pdcd6ip	0	0.374739	0.859	0.499	0	AM-Ear1
Plgrkt	0	0.374647	0.774	0.417	0	AM-Ear1
Mum1	0	0.373603	0.537	0.229	0	AM-Ear1
Rps6ka3	0	0.373547	0.696	0.371	0	AM-Ear1
Adgrl2	0	0.373246	0.445	0.182	0	AM-Ear1
Nipa2	0	0.373055	0.734	0.409	0	AM-Ear1
Acads	0	0.372274	0.567	0.267	0	AM-Ear1
Cd22	0	0.372263	0.487	0.208	0	AM-Ear1
Hspa9	0	0.372104	0.742	0.392	0	AM-Ear1
Slpi	0	0.371505	0.969	0.638	0	AM-Ear1
Eif5b	0	0.371476	0.823	0.484	0	AM-Ear1
Galnt3	0	0.371156	0.418	0.163	0	AM-Ear1
Eci2	0	0.370682	0.541	0.258	0	AM-Ear1
Eepd1	0	0.367347	0.444	0.184	0	AM-Ear1
Diaph2	0	0.367185	0.741	0.414	0	AM-Ear1
Fpr2	0	0.366783	0.722	0.369	0	AM-Ear1
Ncl	0	0.366635	0.933	0.6	0	AM-Ear1
Ccl2	5.53375e-304	0.366449	0.298	0.132	1.09845e-299	AM-Ear1
Adrb1	0	0.365924	0.422	0.147	0	AM-Ear1
Npm1	0	0.363184	0.98	0.665	0	AM-Ear1
Rps17	0	0.362961	0.983	0.696	0	AM-Ear1
Acaa1a	0	0.362631	0.72	0.397	0	AM-Ear1
Atp6v1c1	0	0.36256	0.714	0.372	0	AM-Ear1
Myh9	0	0.361131	0.972	0.713	0	AM-Ear1
St13	0	0.36084	0.818	0.479	0	AM-Ear1
Krcc1	0	0.360097	0.724	0.405	0	AM-Ear1
Maff	0	0.360041	0.501	0.223	0	AM-Ear1
Ivns1abp	0	0.359077	0.762	0.418	0	AM-Ear1
Slc25a5	0	0.359038	0.97	0.685	0	AM-Ear1
Kcnip4	0	0.358819	0.338	0.09	0	AM-Ear1
Hsp90b1	0	0.358277	0.984	0.675	0	AM-Ear1
Atp5a1	0	0.357969	0.955	0.627	0	AM-Ear1
Agap1	0	0.357575	0.496	0.222	0	AM-Ear1
B4galnt1	0	0.357416	0.86	0.518	0	AM-Ear1
Arhgdia	0	0.357289	0.979	0.698	0	AM-Ear1
Scamp2	0	0.356427	0.733	0.417	0	AM-Ear1
Tmed5	0	0.356064	0.911	0.582	0	AM-Ear1
Atp13a2	0	0.355948	0.708	0.377	0	AM-Ear1
Tanc2	0	0.355587	0.358	0.13	0	AM-Ear1
Tmem256	0	0.355391	0.828	0.476	0	AM-Ear1
Slc15a3	0	0.355184	0.884	0.516	0	AM-Ear1
Capn2	0	0.355141	0.672	0.369	0	AM-Ear1
Uqcrb	0	0.354907	0.919	0.575	0	AM-Ear1
Fam118b	0	0.354398	0.475	0.213	0	AM-Ear1
Matn2	0	0.353832	0.344	0.109	0	AM-Ear1
Cdh1	0	0.353694	0.417	0.179	0	AM-Ear1
Ndufv3	0	0.353102	0.756	0.427	0	AM-Ear1
Clec16a	0	0.353	0.456	0.201	0	AM-Ear1
Prrc2b	0	0.352667	0.562	0.284	0	AM-Ear1
Emc7	0	0.352332	0.746	0.427	0	AM-Ear1
Fam69a	0	0.351208	0.681	0.373	0	AM-Ear1
Trim29	0	0.350926	0.484	0.208	0	AM-Ear1
Hspe1	0	0.349775	0.901	0.538	0	AM-Ear1
Galnt6	0	0.349384	0.513	0.234	0	AM-Ear1
Atpif1	0	0.348719	0.925	0.542	0	AM-Ear1
Fam168a	0	0.348656	0.598	0.303	0	AM-Ear1
Fam3c	0	0.34855	0.474	0.219	0	AM-Ear1
Epb41l2	0	0.348398	0.679	0.362	0	AM-Ear1
Myl6	0	0.348314	1	0.894	0	AM-Ear1
Fam96a	0	0.348161	0.821	0.485	0	AM-Ear1
Ctsz	0	0.347537	0.995	0.747	0	AM-Ear1
Slc25a4	0	0.34729	0.649	0.369	0	AM-Ear1
Cybb	0	0.346188	0.999	0.739	0	AM-Ear1
Atp6v1g1	0	0.345431	0.988	0.737	0	AM-Ear1
Creg1	0	0.345205	0.969	0.645	0	AM-Ear1
Rab1a	0	0.345203	0.827	0.477	0	AM-Ear1
Cluh	0	0.344903	0.481	0.217	0	AM-Ear1
Brd2	0	0.344821	0.83	0.509	0	AM-Ear1
Nsf	0	0.343671	0.68	0.372	0	AM-Ear1
C77080	0	0.34331	0.413	0.176	0	AM-Ear1
Atp6v0d1	0	0.343091	0.859	0.51	0	AM-Ear1
Cltc	0	0.343064	0.897	0.558	0	AM-Ear1
Timm13	0	0.342652	0.85	0.502	0	AM-Ear1
Cd200r1	0	0.342456	0.568	0.274	0	AM-Ear1
Arl11	0	0.342045	0.571	0.28	0	AM-Ear1
Ctss	0	0.341736	1	0.804	0	AM-Ear1
Mrps33	0	0.341104	0.76	0.436	0	AM-Ear1
Bcl2a1a	0	0.340841	0.848	0.461	0	AM-Ear1
Wdfy3	0	0.340835	0.58	0.284	0	AM-Ear1
Cd274	0	0.340267	0.706	0.356	0	AM-Ear1
Tbrg1	0	0.34014	0.632	0.34	0	AM-Ear1
Hspa8	0	0.339936	1	0.886	0	AM-Ear1
Cox6b2	0	0.339928	0.38	0.168	0	AM-Ear1
Cpne8	0	0.339846	0.388	0.148	0	AM-Ear1
Neu1	0	0.339601	0.735	0.389	0	AM-Ear1
Nenf	0	0.339553	0.581	0.309	0	AM-Ear1
Ndufa5	0	0.339094	0.716	0.385	0	AM-Ear1
Capns1	0	0.339013	0.924	0.604	0	AM-Ear1
Sh3pxd2b	0	0.338933	0.567	0.287	0	AM-Ear1
Ywhag	0	0.338722	0.799	0.474	0	AM-Ear1
Tomm20	0	0.337265	0.88	0.545	0	AM-Ear1
Wls	0	0.337102	0.562	0.318	0	AM-Ear1
Rnh1	0	0.336986	0.904	0.574	0	AM-Ear1
Ctsa	0	0.336615	0.957	0.631	0	AM-Ear1
Apoc1	3.37147e-144	0.336005	0.134	0.055	6.69236e-140	AM-Ear1
St7	0	0.335921	0.404	0.177	0	AM-Ear1
Ggta1	0	0.335318	0.635	0.326	0	AM-Ear1
Glrx5	0	0.33499	0.598	0.315	0	AM-Ear1
Ahnak	0	0.334641	0.951	0.664	0	AM-Ear1
Nol4l	0	0.334469	0.394	0.157	0	AM-Ear1
Vps35	0	0.334447	0.778	0.452	0	AM-Ear1
Gapvd1	0	0.333178	0.669	0.364	0	AM-Ear1
Asph	0	0.332649	0.669	0.35	0	AM-Ear1
Tuba1b	0	0.332145	0.904	0.488	0	AM-Ear1
Eef1d	0	0.332032	0.877	0.545	0	AM-Ear1
Csf2rb2	0	0.331603	0.576	0.299	0	AM-Ear1
Fndc3b	0	0.331448	0.631	0.321	0	AM-Ear1
Smad1	0	0.330192	0.463	0.214	0	AM-Ear1
Leprot	0	0.330068	0.742	0.421	0	AM-Ear1
Fam129b	0	0.329688	0.529	0.264	0	AM-Ear1
P4hb	0	0.329092	0.785	0.45	0	AM-Ear1
1810037I17Rik	0	0.328421	0.916	0.566	0	AM-Ear1
Tbcb	0	0.328248	0.764	0.447	0	AM-Ear1
Gmds	0	0.327955	0.412	0.173	0	AM-Ear1
Gpr137b	0	0.32783	0.722	0.398	0	AM-Ear1
Hadh	0	0.32766	0.435	0.2	0	AM-Ear1
Nfia	0	0.327637	0.394	0.159	0	AM-Ear1
Mpp1	0	0.327527	0.825	0.468	0	AM-Ear1
Rpl23a	0	0.327481	0.983	0.693	0	AM-Ear1
Eif4g2	0	0.327416	0.975	0.691	0	AM-Ear1
Mtdh	0	0.327251	0.918	0.599	0	AM-Ear1
Ado	0	0.32652	0.444	0.203	0	AM-Ear1
Hint2	0	0.32468	0.538	0.28	0	AM-Ear1
Hspd1	0	0.324416	0.763	0.437	0	AM-Ear1
Clec1b	0	0.323563	0.41	0.198	0	AM-Ear1
Hspa12a	0	0.323458	0.31	0.092	0	AM-Ear1
Ggnbp2	0	0.323391	0.815	0.478	0	AM-Ear1
Lgals1	0	0.32264	0.923	0.533	0	AM-Ear1
Hilpda	0	0.322014	0.398	0.196	0	AM-Ear1
Eif3c	0	0.322009	0.815	0.494	0	AM-Ear1
Smarca5	0	0.321206	0.846	0.512	0	AM-Ear1
Selenow	0	0.320747	0.806	0.483	0	AM-Ear1
Sh3bgrl2	0	0.320351	0.369	0.138	0	AM-Ear1
Slc16a10	0	0.320125	0.526	0.245	0	AM-Ear1
Hmgn1	0	0.318676	0.625	0.322	0	AM-Ear1
Lyz2	0	0.318225	1	0.947	0	AM-Ear1
Reep3	0	0.317716	0.844	0.502	0	AM-Ear1
Slc36a4	0	0.317088	0.552	0.276	0	AM-Ear1
Rplp2	0	0.317031	1	0.889	0	AM-Ear1
Ogdh	0	0.31656	0.712	0.389	0	AM-Ear1
Cat	0	0.31637	0.635	0.344	0	AM-Ear1
Selenos	0	0.316368	0.806	0.473	0	AM-Ear1
Adgre1	0	0.316326	0.759	0.428	0	AM-Ear1
Ndufab1	0	0.316145	0.74	0.417	0	AM-Ear1
Acox3	0	0.316052	0.636	0.349	0	AM-Ear1
Nucb2	0	0.316002	0.465	0.231	0	AM-Ear1
Nfe2l1	0	0.315357	0.647	0.348	0	AM-Ear1
Vps29	0	0.314651	0.768	0.449	0	AM-Ear1
G3bp1	0	0.314283	0.801	0.469	0	AM-Ear1
Serbp1	0	0.313845	0.949	0.628	0	AM-Ear1
Rras2	0	0.313844	0.392	0.176	0	AM-Ear1
Vav2	0	0.313269	0.425	0.199	0	AM-Ear1
Mrpl51	0	0.312988	0.7	0.381	0	AM-Ear1
Mrps15	0	0.312741	0.668	0.372	0	AM-Ear1
Cox6c	0	0.312081	0.981	0.69	0	AM-Ear1
Txn1	0	0.312037	0.999	0.804	0	AM-Ear1
Tex264	0	0.311158	0.475	0.237	0	AM-Ear1
Naa50	0	0.310758	0.72	0.401	0	AM-Ear1
Atp5b	0	0.310703	0.95	0.653	0	AM-Ear1
Dpysl2	0	0.309757	0.581	0.322	0	AM-Ear1
Trim47	0	0.30975	0.352	0.135	0	AM-Ear1
Hpcal1	0	0.309542	0.755	0.433	0	AM-Ear1
Tbc1d20	0	0.309355	0.615	0.328	0	AM-Ear1
Cox7c	0	0.309151	0.985	0.695	0	AM-Ear1
Mmp19	0	0.30897	0.477	0.226	0	AM-Ear1
Ebpl	0	0.30802	0.481	0.249	0	AM-Ear1
Chchd2	0	0.307982	0.996	0.806	0	AM-Ear1
Wdr1	0	0.307958	0.875	0.552	0	AM-Ear1
Man2a2	0	0.307735	0.523	0.27	0	AM-Ear1
Prune2	0	0.307596	0.429	0.201	0	AM-Ear1
Rragc	0	0.30742	0.702	0.393	0	AM-Ear1
Mfsd12	0	0.307254	0.544	0.276	0	AM-Ear1
Nap1l1	0	0.30721	0.932	0.576	0	AM-Ear1
Naaa	0	0.306996	0.95	0.512	0	AM-Ear1
Mavs	0	0.306973	0.382	0.161	0	AM-Ear1
Cdc42bpb	0	0.306959	0.553	0.283	0	AM-Ear1
Rex1bd	0	0.306373	0.732	0.422	0	AM-Ear1
Mink1	0	0.306213	0.613	0.33	0	AM-Ear1
Zfp36l2	0	0.306092	0.979	0.765	0	AM-Ear1
Kif1b	0	0.305453	0.569	0.294	0	AM-Ear1
Iqsec1	0	0.305376	0.747	0.392	0	AM-Ear1
Tmem64	0	0.30424	0.442	0.212	0	AM-Ear1
Itpr2	0	0.303603	0.621	0.322	0	AM-Ear1
Mien1	0	0.303473	0.763	0.446	0	AM-Ear1
Arhgef12	0	0.303031	0.42	0.193	0	AM-Ear1
Gnaq	0	0.303015	0.712	0.395	0	AM-Ear1
Hipk2	0	0.302457	0.599	0.323	0	AM-Ear1
Rora	0	0.301929	0.378	0.176	0	AM-Ear1
Etfa	0	0.301789	0.634	0.345	0	AM-Ear1
Fam189a2	0	0.301336	0.357	0.133	0	AM-Ear1
Snx24	0	0.301123	0.354	0.146	0	AM-Ear1
Ppt1	0	0.300979	0.846	0.512	0	AM-Ear1
Pex16	0	0.300842	0.459	0.224	0	AM-Ear1
Naca	0	0.300409	0.996	0.767	0	AM-Ear1
Glud1	0	0.300035	0.938	0.626	0	AM-Ear1
Caprin1	0	0.299977	0.779	0.458	0	AM-Ear1
Rab32	0	0.299737	0.768	0.447	0	AM-Ear1
Mgat1	0	0.299502	0.658	0.365	0	AM-Ear1
Cox4i1	0	0.298993	0.998	0.817	0	AM-Ear1
Cracr2b	0	0.29849	0.361	0.147	0	AM-Ear1
Mrps6	0	0.298375	0.413	0.185	0	AM-Ear1
Srp14	0	0.298338	0.907	0.585	0	AM-Ear1
Rab44	0	0.297793	0.561	0.236	0	AM-Ear1
Igsf8	0	0.297714	0.524	0.28	0	AM-Ear1
Cox6b1	0	0.297376	0.976	0.695	0	AM-Ear1
Srsf6	0	0.297229	0.771	0.457	0	AM-Ear1
Rpl41	0	0.296545	1	0.932	0	AM-Ear1
Sav1	0	0.29602	0.617	0.332	0	AM-Ear1
Vps13d	0	0.29596	0.492	0.247	0	AM-Ear1
Ppfibp1	0	0.295854	0.416	0.2	0	AM-Ear1
Eif5a	0	0.295111	0.979	0.73	0	AM-Ear1
Rpn2	0	0.294868	0.755	0.437	0	AM-Ear1
Acat1	0	0.294708	0.485	0.256	0	AM-Ear1
Slc25a36	0	0.294519	0.552	0.292	0	AM-Ear1
Dynll1	0	0.294257	0.956	0.66	0	AM-Ear1
Mylip	0	0.29408	0.415	0.171	0	AM-Ear1
Gnl3	0	0.293828	0.448	0.237	0	AM-Ear1
Cd84	0	0.293683	0.903	0.546	0	AM-Ear1
Deptor	0	0.293042	0.411	0.189	0	AM-Ear1
Dad1	0	0.292728	0.864	0.542	0	AM-Ear1
Rnf180	0	0.291991	0.344	0.142	0	AM-Ear1
Eif4g1	0	0.291792	0.732	0.432	0	AM-Ear1
Sdhc	0	0.29175	0.575	0.312	0	AM-Ear1
Fam89a	0	0.291617	0.327	0.12	0	AM-Ear1
Flot2	0	0.291106	0.49	0.253	0	AM-Ear1
Cuta	0	0.291039	0.712	0.422	0	AM-Ear1
Gm44751	0	0.290883	0.375	0.188	0	AM-Ear1
Frrs1	0	0.290579	0.584	0.308	0	AM-Ear1
Atp6v1a	0	0.290353	0.79	0.439	0	AM-Ear1
Lyrm4	0	0.290064	0.37	0.16	0	AM-Ear1
Slc3a2	0	0.289897	0.779	0.46	0	AM-Ear1
Cox6a1	0	0.289345	0.899	0.57	0	AM-Ear1
Mical3	0	0.289171	0.317	0.11	0	AM-Ear1
Atp6v1f	0	0.289068	0.964	0.673	0	AM-Ear1
Emc1	0	0.288799	0.467	0.237	0	AM-Ear1
Scimp	0	0.288762	0.563	0.281	0	AM-Ear1
Hprt	0	0.288615	0.741	0.436	0	AM-Ear1
Plec	0	0.288352	0.647	0.364	0	AM-Ear1
Plin3	0	0.287999	0.639	0.345	0	AM-Ear1
Ano6	0	0.287092	0.542	0.28	0	AM-Ear1
Llph	0	0.286828	0.787	0.478	0	AM-Ear1
Esyt1	0	0.285935	0.651	0.373	0	AM-Ear1
Emc8	0	0.285589	0.566	0.304	0	AM-Ear1
Tmem160	0	0.285573	0.832	0.513	0	AM-Ear1
Tbc1d9b	0	0.285484	0.443	0.215	0	AM-Ear1
Eef2	0	0.285342	0.99	0.745	0	AM-Ear1
Atp6v0b	0	0.285338	0.987	0.758	0	AM-Ear1
Krtcap2	0	0.284433	0.761	0.455	0	AM-Ear1
Pgls	0	0.284236	0.875	0.542	0	AM-Ear1
Sirt2	0	0.284127	0.618	0.34	0	AM-Ear1
Fkbp2	0	0.283955	0.741	0.429	0	AM-Ear1
Mrpl12	0	0.283398	0.604	0.34	0	AM-Ear1
Ndufb2	0	0.283209	0.661	0.376	0	AM-Ear1
Fth1	0	0.283201	1	0.989	0	AM-Ear1
Mlf2	0	0.283042	0.657	0.368	0	AM-Ear1
Emp1	0	0.282727	0.452	0.232	0	AM-Ear1
Ccdc115	0	0.282698	0.524	0.278	0	AM-Ear1
Jpt1	0	0.282263	0.943	0.628	0	AM-Ear1
Nlrx1	0	0.281899	0.446	0.196	0	AM-Ear1
Mtm1	0	0.281406	0.492	0.256	0	AM-Ear1
Gars	0	0.281303	0.566	0.303	0	AM-Ear1
C1qbp	0	0.281245	0.556	0.311	0	AM-Ear1
Idh2	0	0.281052	0.483	0.253	0	AM-Ear1
Mfsd5	0	0.280706	0.524	0.273	0	AM-Ear1
Tnfrsf21	0	0.280221	0.639	0.352	0	AM-Ear1
Snx5	0	0.280034	0.782	0.464	0	AM-Ear1
Tulp4	0	0.279327	0.557	0.303	0	AM-Ear1
Ubqln1	0	0.278849	0.562	0.301	0	AM-Ear1
Eif4b	0	0.27877	0.795	0.484	0	AM-Ear1
Pnpla7	0	0.27815	0.699	0.382	0	AM-Ear1
Rps20	4.61337e-284	0.277908	1	0.839	9.15753e-280	AM-Ear1
Tex261	0	0.277719	0.65	0.373	0	AM-Ear1
Fuca1	0	0.277105	0.853	0.539	0	AM-Ear1
Vkorc1l1	0	0.276534	0.491	0.252	0	AM-Ear1
Psmd2	0	0.276386	0.702	0.409	0	AM-Ear1
Sypl	0	0.275516	0.754	0.432	0	AM-Ear1
Vdac1	0	0.27533	0.64	0.366	0	AM-Ear1
Cd68	0	0.27527	0.931	0.63	0	AM-Ear1
Glmp	0	0.274879	0.643	0.365	0	AM-Ear1
Usp14	0	0.274846	0.528	0.289	0	AM-Ear1
Ddhd1	0	0.274635	0.771	0.425	0	AM-Ear1
Sars	0	0.274606	0.593	0.337	0	AM-Ear1
Rps2	4.85642e-281	0.274422	0.999	0.808	9.64e-277	AM-Ear1
Guk1	0	0.274403	0.551	0.301	0	AM-Ear1
Znrf1	0	0.274299	0.635	0.328	0	AM-Ear1
Pabpc1	2.92253e-287	0.274273	0.987	0.751	5.80122e-283	AM-Ear1
Mitf	0	0.273985	0.443	0.224	0	AM-Ear1
Fam162a	0	0.27358	0.47	0.244	0	AM-Ear1
Ywhah	0	0.273373	0.929	0.602	0	AM-Ear1
Psmb6	0	0.273172	0.832	0.514	0	AM-Ear1
Uap1l1	0	0.272855	0.519	0.276	0	AM-Ear1
Ccl6	0	0.271718	0.998	0.844	0	AM-Ear1
Txndc17	0	0.271603	0.821	0.492	0	AM-Ear1
Mapk1	0	0.271271	0.691	0.403	0	AM-Ear1
Actr2	0	0.271155	0.966	0.696	0	AM-Ear1
Spire1	0	0.271012	0.351	0.154	0	AM-Ear1
Rac1	0	0.270629	0.975	0.72	0	AM-Ear1
Sptlc2	0	0.270602	0.675	0.384	0	AM-Ear1
Vps13c	0	0.269888	0.633	0.364	0	AM-Ear1
Tmem138	0	0.269814	0.299	0.119	0	AM-Ear1
Zbtb7a	0	0.269754	0.773	0.466	0	AM-Ear1
Trio	0	0.269692	0.535	0.297	0	AM-Ear1
Ddx39b	0	0.269634	0.744	0.438	0	AM-Ear1
Tmem86a	0	0.269333	0.398	0.188	0	AM-Ear1
Alas1	0	0.269298	0.645	0.333	0	AM-Ear1
Parvg	0	0.269197	0.452	0.222	0	AM-Ear1
Bckdhb	0	0.268818	0.379	0.16	0	AM-Ear1
Pdia6	0	0.268817	0.835	0.517	0	AM-Ear1
Gab2	0	0.268747	0.571	0.284	0	AM-Ear1
Aig1	0	0.268702	0.46	0.245	0	AM-Ear1
Emc6	0	0.268652	0.655	0.381	0	AM-Ear1
Rpn1	0	0.268526	0.743	0.428	0	AM-Ear1
Ube3a	0	0.268496	0.727	0.432	0	AM-Ear1
Cotl1	1.95822e-288	0.268127	0.976	0.763	3.88708e-284	AM-Ear1
Trpv2	0	0.267986	0.719	0.406	0	AM-Ear1
Gpcpd1	0	0.267846	0.929	0.612	0	AM-Ear1
Plekhm2	0	0.26771	0.587	0.312	0	AM-Ear1
Rab18	0	0.267609	0.619	0.351	0	AM-Ear1
Hnrnph1	0	0.267557	0.83	0.517	0	AM-Ear1
Lypla2	0	0.267547	0.593	0.317	0	AM-Ear1
Rab3d	0	0.267198	0.448	0.218	0	AM-Ear1
Aamp	0	0.267184	0.735	0.432	0	AM-Ear1
Agps	0	0.266877	0.613	0.337	0	AM-Ear1
Prcp	0	0.266876	0.745	0.449	0	AM-Ear1
Slc39a1	0	0.266859	0.589	0.324	0	AM-Ear1
Rpl12	0	0.266506	0.995	0.748	0	AM-Ear1
Cmbl	0	0.266059	0.233	0.062	0	AM-Ear1
Pex11a	0	0.266024	0.271	0.116	0	AM-Ear1
Slc39a2	0	0.265936	0.453	0.218	0	AM-Ear1
Pxmp4	0	0.265675	0.353	0.151	0	AM-Ear1
Pa2g4	0	0.26534	0.563	0.313	0	AM-Ear1
Nck1	0	0.265075	0.571	0.309	0	AM-Ear1
Slc48a1	0	0.264273	0.608	0.332	0	AM-Ear1
Senp2	0	0.263826	0.681	0.39	0	AM-Ear1
Dync1i2	0	0.263096	0.791	0.477	0	AM-Ear1
Arf3	0	0.262917	0.702	0.403	0	AM-Ear1
Saraf	0	0.262154	0.639	0.355	0	AM-Ear1
Cox7b	0	0.261914	0.857	0.543	0	AM-Ear1
Plod3	0	0.261663	0.647	0.361	0	AM-Ear1
Dtnbp1	0	0.261594	0.578	0.32	0	AM-Ear1
Zfand2a	0	0.26154	0.478	0.224	0	AM-Ear1
Tax1bp3	0	0.260946	0.495	0.267	0	AM-Ear1
Coro1b	0	0.260809	0.712	0.424	0	AM-Ear1
Sec31a	0	0.260595	0.551	0.313	0	AM-Ear1
Aco1	0	0.260572	0.412	0.212	0	AM-Ear1
Pigs	0	0.260568	0.512	0.266	0	AM-Ear1
Pdia3	0	0.25985	0.9	0.578	0	AM-Ear1
Ermp1	0	0.259409	0.374	0.165	0	AM-Ear1
Gmcl1	0	0.259395	0.402	0.194	0	AM-Ear1
Top1	0	0.259372	0.882	0.582	0	AM-Ear1
Golga4	0	0.259265	0.59	0.336	0	AM-Ear1
Insr	0	0.258742	0.499	0.254	0	AM-Ear1
Atg5	0	0.258675	0.582	0.323	0	AM-Ear1
Pdgfc	0	0.258362	0.297	0.124	0	AM-Ear1
Synj2	0	0.258296	0.311	0.13	0	AM-Ear1
Ndufb10	0	0.25742	0.837	0.527	0	AM-Ear1
Stom	0	0.257372	0.551	0.305	0	AM-Ear1
Polr2a	0	0.25737	0.742	0.439	0	AM-Ear1
Nhp2	0	0.256989	0.634	0.368	0	AM-Ear1
Cmpk1	0	0.256857	0.84	0.529	0	AM-Ear1
Tcf25	0	0.256827	0.854	0.54	0	AM-Ear1
Shisa5	0	0.256775	0.923	0.627	0	AM-Ear1
Mybbp1a	0	0.256619	0.468	0.246	0	AM-Ear1
Bhlhe40	0	0.256472	0.791	0.463	0	AM-Ear1
Sdc3	0	0.255835	0.659	0.359	0	AM-Ear1
4930402H24Rik	0	0.255793	0.342	0.158	0	AM-Ear1
Nop10	0	0.255517	0.746	0.452	0	AM-Ear1
Arl8b	0	0.255466	0.671	0.374	0	AM-Ear1
Prkcsh	0	0.255375	0.577	0.324	0	AM-Ear1
Tob2	0	0.254984	0.59	0.33	0	AM-Ear1
Usp22	0	0.254798	0.498	0.25	0	AM-Ear1
Tc2n	0	0.254546	0.274	0.097	0	AM-Ear1
Qk	0	0.254416	0.858	0.549	0	AM-Ear1
Mrpl17	0	0.254339	0.58	0.325	0	AM-Ear1
Dynlt3	0	0.254181	0.538	0.299	0	AM-Ear1
Gramd4	0	0.254126	0.455	0.228	0	AM-Ear1
Ddx21	0	0.253698	0.593	0.338	0	AM-Ear1
Ccni	0	0.253389	0.674	0.384	0	AM-Ear1
Ptges3	0	0.253232	0.797	0.485	0	AM-Ear1
Tmed10	0	0.252827	0.935	0.639	0	AM-Ear1
Tusc3	0	0.252762	0.418	0.224	0	AM-Ear1
Phb2	0	0.252761	0.725	0.44	0	AM-Ear1
Ubr5	0	0.252649	0.615	0.342	0	AM-Ear1
Commd3	0	0.252084	0.602	0.338	0	AM-Ear1
Plek	0	0.252028	0.985	0.762	0	AM-Ear1
Acly	0	0.25144	0.612	0.355	0	AM-Ear1
Ptger4	0	0.250628	0.432	0.229	0	AM-Ear1
Uhmk1	0	0.250561	0.557	0.306	0	AM-Ear1
Afp	0	0.250468	0.293	0.116	0	AM-Ear1
Acbd5	0	0.250422	0.625	0.356	0	AM-Ear1
Mlec	0	0.250413	0.616	0.357	0	AM-Ear1
S100a9	0	6.06363	0.984	0.155	0	Neutrophil
S100a8	0	5.80193	0.982	0.356	0	Neutrophil
Retnlg	0	4.86592	0.783	0.043	0	Neutrophil
Il1b	0	4.69352	0.997	0.433	0	Neutrophil
G0s2	0	4.62673	0.812	0.154	0	Neutrophil
Csf3r	0	4.14475	0.973	0.193	0	Neutrophil
Mmp9	0	3.9868	0.895	0.054	0	Neutrophil
Hdc	0	3.97264	0.885	0.066	0	Neutrophil
Cxcr2	0	3.71522	0.874	0.071	0	Neutrophil
Ptgs2	0	3.67131	0.72	0.074	0	Neutrophil
Mxd1	0	3.61722	0.875	0.229	0	Neutrophil
Ifitm1	0	3.59224	0.572	0.06	0	Neutrophil
Hp	0	3.50352	0.852	0.134	0	Neutrophil
Srgn	0	3.3848	0.997	0.719	0	Neutrophil
Junb	0	3.36113	0.998	0.867	0	Neutrophil
Il1r2	0	3.32267	0.751	0.067	0	Neutrophil
Lcn2	0	3.29107	0.475	0.036	0	Neutrophil
Trem1	0	3.21714	0.83	0.362	0	Neutrophil
Slc7a11	0	3.18794	0.748	0.221	0	Neutrophil
Dusp1	0	3.16463	0.997	0.795	0	Neutrophil
Fgl2	0	3.08451	0.772	0.198	0	Neutrophil
S100a6	0	3.03928	0.948	0.439	0	Neutrophil
Lrg1	0	3.02616	0.545	0.107	0	Neutrophil
Sell	0	3.02278	0.71	0.07	0	Neutrophil
Klf2	0	3.01096	0.939	0.551	0	Neutrophil
H2-Q10	0	2.90994	0.606	0.057	0	Neutrophil
Lmnb1	0	2.88903	0.709	0.175	0	Neutrophil
Sorl1	0	2.87217	0.771	0.141	0	Neutrophil
Ifitm2	0	2.84465	0.92	0.457	0	Neutrophil
Clec4d	0	2.7915	0.698	0.203	0	Neutrophil
Stfa2l1	0	2.67786	0.343	0.017	0	Neutrophil
Ccr1	0	2.67373	0.815	0.492	0	Neutrophil
Cd14	0	2.64554	0.711	0.567	0	Neutrophil
Btg2	0	2.6034	0.981	0.824	0	Neutrophil
Ppp1r15a	0	2.59688	0.611	0.286	0	Neutrophil
Grina	0	2.56952	0.844	0.617	0	Neutrophil
Slc16a3	0	2.56918	0.664	0.316	0	Neutrophil
Cxcl2	0	2.56835	0.774	0.522	0	Neutrophil
Cyp4f18	0	2.52914	0.718	0.237	0	Neutrophil
Acod1	0	2.49432	0.422	0.044	0	Neutrophil
Pglyrp1	0	2.47186	0.762	0.156	0	Neutrophil
Adam8	0	2.4547	0.53	0.088	0	Neutrophil
Ets2	0	2.43951	0.718	0.412	0	Neutrophil
Stk17b	0	2.41109	0.943	0.803	0	Neutrophil
Zfp36	0	2.37044	0.904	0.785	0	Neutrophil
Pla2g7	0	2.36995	0.645	0.193	0	Neutrophil
Cebpd	0	2.3611	0.648	0.38	0	Neutrophil
Gm5483	0	2.35574	0.221	0.012	0	Neutrophil
Slc2a3	0	2.35506	0.446	0.031	0	Neutrophil
Osm	0	2.33491	0.608	0.379	0	Neutrophil
Jaml	0	2.32606	0.511	0.079	0	Neutrophil
Slfn1	0	2.32588	0.515	0.076	0	Neutrophil
Fos	0	2.32412	0.968	0.823	0	Neutrophil
Marcks	0	2.29989	0.752	0.295	0	Neutrophil
Ripor2	0	2.2934	0.498	0.083	0	Neutrophil
Ltb	0	2.29247	0.55	0.097	0	Neutrophil
2810474O19Rik	0	2.28063	0.731	0.592	0	Neutrophil
Nfkbiz	0	2.2744	0.589	0.349	0	Neutrophil
S100a11	0	2.26782	0.986	0.896	0	Neutrophil
Btg1	0	2.25571	0.986	0.909	0	Neutrophil
Rnf149	0	2.22755	0.855	0.738	0	Neutrophil
Adgre5	0	2.2004	0.782	0.261	0	Neutrophil
Lst1	0	2.19615	0.854	0.469	0	Neutrophil
Egr1	0	2.19463	0.735	0.47	0	Neutrophil
Igf1r	0	2.19113	0.448	0.065	0	Neutrophil
Clec4e	0	2.17248	0.554	0.294	0	Neutrophil
Ndel1	0	2.15504	0.682	0.545	0	Neutrophil
Zyx	0	2.15417	0.777	0.626	0	Neutrophil
Gcnt2	0	2.14379	0.739	0.572	0	Neutrophil
Gadd45a	0	2.14212	0.379	0.114	0	Neutrophil
Nudt4	0	2.14057	0.524	0.234	0	Neutrophil
Slc40a1	0	2.13093	0.405	0.032	0	Neutrophil
Ccrl2	4.08104e-185	2.11872	0.446	0.298	8.10086e-181	Neutrophil
Emb	0	2.11136	0.662	0.361	0	Neutrophil
Pim1	0	2.09361	0.895	0.798	0	Neutrophil
Mcl1	0	2.09356	0.982	0.924	0	Neutrophil
Cxcr4	0	2.08869	0.621	0.411	0	Neutrophil
Csrnp1	0	2.07223	0.558	0.369	0	Neutrophil
Dennd4a	0	2.06796	0.775	0.633	0	Neutrophil
2310001H17Rik	0	2.04647	0.486	0.173	0	Neutrophil
Lbr	0	2.04509	0.475	0.138	0	Neutrophil
Hmgb2	0	2.03568	0.746	0.564	0	Neutrophil
Nlrp3	0	2.03219	0.609	0.454	0	Neutrophil
Kctd12	0	2.02783	0.688	0.605	0	Neutrophil
Arg2	0	2.02506	0.406	0.042	0	Neutrophil
Tsc22d3	0	2.02137	0.637	0.48	0	Neutrophil
Ier2	0	2.00643	0.895	0.781	0	Neutrophil
Gmfg	0	2.00452	0.834	0.697	0	Neutrophil
Tpd52	0	1.95082	0.832	0.776	0	Neutrophil
Cd52	0	1.94982	0.979	0.826	0	Neutrophil
Selplg	0	1.94104	0.767	0.69	0	Neutrophil
Nr4a1	0	1.90418	0.674	0.474	0	Neutrophil
Rac2	0	1.89662	0.795	0.701	0	Neutrophil
Pnrc1	0	1.89492	0.76	0.695	0	Neutrophil
Pi16	0	1.89145	0.392	0.058	0	Neutrophil
Msrb1	0	1.88624	0.989	0.92	0	Neutrophil
Trem3	0	1.86505	0.432	0.114	0	Neutrophil
2024-03-07	6.37035e-275	1.86435	0.619	0.572	1.26452e-270	Neutrophil
Klf3	1.59774e-290	1.84667	0.599	0.474	3.17151e-286	Neutrophil
Cd300lb	0	1.83436	0.426	0.173	0	Neutrophil
Gadd45b	5.40429e-87	1.82217	0.314	0.21	1.07275e-82	Neutrophil
Nfkbia	6.2542e-40	1.81811	0.501	0.607	1.24146e-35	Neutrophil
Gsr	0	1.81386	0.759	0.68	0	Neutrophil
AB124611	0	1.81356	0.461	0.16	0	Neutrophil
Thbs1	0	1.80493	0.27	0.069	0	Neutrophil
Trim30b	0	1.7893	0.335	0.044	0	Neutrophil
Lyst	1.37423e-239	1.77764	0.532	0.403	2.72784e-235	Neutrophil
St3gal6	0	1.77184	0.326	0.038	0	Neutrophil
Cd33	8.55408e-209	1.76826	0.542	0.465	1.69799e-204	Neutrophil
Itgam	0	1.767	0.521	0.186	0	Neutrophil
Rnf144a	0	1.75761	0.339	0.039	0	Neutrophil
Socs3	4.22064e-280	1.74603	0.423	0.203	8.37798e-276	Neutrophil
AC110211.1	0	1.74526	0.319	0.017	0	Neutrophil
Entpd1	1.28095e-187	1.73825	0.428	0.28	2.54268e-183	Neutrophil
C5ar1	0	1.73238	0.649	0.541	0	Neutrophil
Neurl3	0	1.72494	0.478	0.202	0	Neutrophil
Cd300ld	6.68039e-296	1.72276	0.556	0.372	1.32606e-291	Neutrophil
Marcksl1	0	1.72055	0.327	0.103	0	Neutrophil
Dhrs7	1.27549e-168	1.71929	0.498	0.422	2.53185e-164	Neutrophil
Jund	0	1.71876	0.954	0.91	0	Neutrophil
Asprv1	0	1.71226	0.186	0.013	0	Neutrophil
Il1f9	0	1.71132	0.304	0.017	0	Neutrophil
Ptafr	0	1.7097	0.392	0.164	0	Neutrophil
Cdkn2d	3.10488e-301	1.70575	0.371	0.152	6.16319e-297	Neutrophil
Slpi	0	1.70361	0.912	0.764	0	Neutrophil
Fam32a	1.91652e-214	1.70004	0.584	0.553	3.80429e-210	Neutrophil
Ppp1r3b	3.73962e-263	1.67603	0.313	0.119	7.42315e-259	Neutrophil
Cdk2ap2	4.90807e-213	1.67088	0.694	0.81	9.74252e-209	Neutrophil
Ypel3	6.63233e-292	1.65836	0.642	0.6	1.31652e-287	Neutrophil
Rgs2	9.97971e-271	1.64571	0.685	0.684	1.98097e-266	Neutrophil
Fosl2	1.19275e-259	1.64223	0.649	0.654	2.3676e-255	Neutrophil
Lilr4b	5.6369e-209	1.63722	0.592	0.569	1.11892e-204	Neutrophil
Tspan13	5.66868e-262	1.62703	0.382	0.175	1.12523e-257	Neutrophil
Cass4	0	1.62137	0.27	0.038	0	Neutrophil
Ier3	8.58088e-141	1.61516	0.425	0.299	1.70331e-136	Neutrophil
Trib1	1.08117e-301	1.60779	0.681	0.651	2.14613e-297	Neutrophil
Kdm6b	3.1901e-189	1.6058	0.542	0.468	6.33236e-185	Neutrophil
Ankrd33b	0	1.5972	0.291	0.029	0	Neutrophil
Rdh12	0	1.59432	0.245	0.019	0	Neutrophil
Mirt1	0	1.58867	0.311	0.068	0	Neutrophil
Il18rap	0	1.58801	0.282	0.032	0	Neutrophil
Tyrobp	0	1.57865	0.996	0.968	0	Neutrophil
Adipor1	1.51231e-228	1.5718	0.622	0.639	3.00194e-224	Neutrophil
Mmp8	2.27624e-121	1.5693	0.292	0.165	4.51834e-117	Neutrophil
Emilin2	1.38524e-233	1.55017	0.558	0.432	2.7497e-229	Neutrophil
Cebpb	0	1.54871	0.987	0.945	0	Neutrophil
Fbxl5	5.98426e-138	1.54633	0.561	0.587	1.18787e-133	Neutrophil
Nfkbid	5.91958e-97	1.54126	0.363	0.269	1.17504e-92	Neutrophil
Mrpl33	0	1.54072	0.771	0.793	0	Neutrophil
Pde4b	1.41757e-100	1.53814	0.446	0.393	2.81387e-96	Neutrophil
Pstpip1	0	1.5329	0.329	0.096	0	Neutrophil
Gm26740	1.4319e-139	1.53134	0.357	0.222	2.84233e-135	Neutrophil
Mtus1	2.01644e-286	1.52249	0.3	0.102	4.00263e-282	Neutrophil
Pxn	1.68218e-107	1.52179	0.443	0.388	3.33912e-103	Neutrophil
Kdm7a	1.08979e-144	1.51632	0.47	0.38	2.16323e-140	Neutrophil
Midn	2.37326e-93	1.51159	0.405	0.342	4.71093e-89	Neutrophil
Nfam1	0	1.50875	0.686	0.7	0	Neutrophil
F630028O10Rik	3.25882e-272	1.5041	0.3	0.105	6.46877e-268	Neutrophil
Fxyd5	0	1.50043	0.967	0.933	0	Neutrophil
Tacstd2	0	1.49438	0.235	0.025	0	Neutrophil
Gm5150	6.24414e-102	1.49373	0.391	0.307	1.23946e-97	Neutrophil
Rab11fip1	8.57509e-140	1.48372	0.546	0.56	1.70216e-135	Neutrophil
Selenon	4.70995e-83	1.47961	0.355	0.278	9.34926e-79	Neutrophil
Dgat1	7.65295e-50	1.47931	0.319	0.271	1.51911e-45	Neutrophil
Rgs3	8.35865e-221	1.47762	0.312	0.132	1.65919e-216	Neutrophil
Tnfaip2	0	1.47733	0.852	0.805	0	Neutrophil
Card19	1.87398e-115	1.47707	0.401	0.305	3.71985e-111	Neutrophil
Litaf	1.49641e-267	1.47593	0.659	0.688	2.97037e-263	Neutrophil
Ssh2	7.25453e-198	1.46955	0.592	0.561	1.44002e-193	Neutrophil
Ppp1r2	1.97562e-89	1.46214	0.487	0.512	3.9216e-85	Neutrophil
Snap23	5.18955e-115	1.45993	0.513	0.525	1.03013e-110	Neutrophil
Tnfrsf1a	3.45212e-146	1.45794	0.56	0.581	6.85246e-142	Neutrophil
Abtb1	1.36231e-167	1.45354	0.303	0.149	2.70418e-163	Neutrophil
Ninj1	1.08998e-199	1.45202	0.362	0.184	2.16361e-195	Neutrophil
Dhrs9	0	1.44952	0.247	0.024	0	Neutrophil
Stx11	0	1.4415	0.268	0.076	0	Neutrophil
Gm34084	0	1.43826	0.264	0.05	0	Neutrophil
Ncf2	0	1.43735	0.78	0.826	0	Neutrophil
Trpm2	0	1.43658	0.264	0.063	0	Neutrophil
Atg3	1.30452e-72	1.42708	0.493	0.563	2.58947e-68	Neutrophil
Nlrp12	0	1.42656	0.23	0.012	0	Neutrophil
Vsir	8.84757e-128	1.42416	0.526	0.518	1.75624e-123	Neutrophil
Map1lc3b	0	1.4212	0.788	0.819	0	Neutrophil
Rcsd1	0	1.41945	0.282	0.065	0	Neutrophil
Pbx1	1.98497e-69	1.41736	0.418	0.4	3.94017e-65	Neutrophil
Ube2b	1.38756e-175	1.41531	0.599	0.654	2.75431e-171	Neutrophil
1600010M07Rik	2.90866e-282	1.41325	0.277	0.088	5.77368e-278	Neutrophil
Limd2	2.36629e-264	1.41	0.402	0.18	4.69709e-260	Neutrophil
Cnn2	7.8012e-203	1.39613	0.382	0.2	1.54854e-198	Neutrophil
Glipr2	7.15351e-61	1.39216	0.435	0.45	1.41997e-56	Neutrophil
Fosb	1.41833e-92	1.38131	0.569	0.619	2.81538e-88	Neutrophil
Sh2d3c	1.42983e-205	1.38093	0.275	0.108	2.83822e-201	Neutrophil
Ddx6	1.34817e-115	1.3767	0.58	0.697	2.67611e-111	Neutrophil
Ncf4	1.26764e-122	1.37375	0.546	0.56	2.51627e-118	Neutrophil
Coq10b	6.87428e-56	1.37279	0.411	0.414	1.36454e-51	Neutrophil
Ptprc	0	1.3725	0.956	0.927	0	Neutrophil
Dck	3.12141e-69	1.35854	0.297	0.216	6.19601e-65	Neutrophil
Adrb2	1.47931e-57	1.35772	0.431	0.436	2.93643e-53	Neutrophil
Scnn1a	0	1.35602	0.247	0.046	0	Neutrophil
Per1	1.47528e-53	1.35021	0.379	0.358	2.92843e-49	Neutrophil
Rasgrp4	1.83417e-132	1.34953	0.318	0.183	3.64083e-128	Neutrophil
Slc11a1	6.17298e-241	1.34674	0.323	0.127	1.22534e-236	Neutrophil
4833407H14Rik	6.19344e-255	1.34595	0.254	0.079	1.2294e-250	Neutrophil
Hcst	8.83057e-61	1.34288	0.452	0.489	1.75287e-56	Neutrophil
Cfap43	2.71599e-91	1.33304	0.276	0.169	5.39123e-87	Neutrophil
Arhgap45	1.9047e-89	1.32839	0.48	0.476	3.78084e-85	Neutrophil
Taldo1	0	1.3256	0.921	0.915	0	Neutrophil
Themis2	6.55758e-66	1.32543	0.456	0.481	1.30168e-61	Neutrophil
Nfe2	9.40125e-227	1.32524	0.258	0.089	1.86615e-222	Neutrophil
Clk1	1.89118e-123	1.32242	0.571	0.639	3.75399e-119	Neutrophil
Gm26532	3.28384e-49	1.31585	0.339	0.297	6.51843e-45	Neutrophil
Vps37b	1.68163e-209	1.31048	0.236	0.079	3.33803e-205	Neutrophil
Ccpg1	2.20734e-48	1.30603	0.368	0.351	4.38156e-44	Neutrophil
Anxa1	1.72297e-200	1.30563	0.696	0.78	3.4201e-196	Neutrophil
Sbno2	9.61177e-46	1.30296	0.428	0.469	1.90794e-41	Neutrophil
Ier5	6.77441e-213	1.29984	0.683	0.779	1.34472e-208	Neutrophil
AI467606	1.22575e-40	1.29767	0.31	0.272	2.43312e-36	Neutrophil
Pilra	3.2227e-134	1.28763	0.562	0.582	6.39706e-130	Neutrophil
Cmtm6	6.84466e-45	1.28304	0.408	0.432	1.35866e-40	Neutrophil
Neat1	0	1.28209	0.901	0.892	0	Neutrophil
Tpm4	3.86759e-73	1.27934	0.515	0.596	7.67716e-69	Neutrophil
Cks2	0.00329253	1.27651	0.309	0.386	1	Neutrophil
Isg15	6.06987e-56	1.27366	0.175	0.097	1.20487e-51	Neutrophil
Alox5ap	0	1.27348	0.889	0.876	0	Neutrophil
Lpcat2	2.15402e-68	1.26593	0.331	0.258	4.27574e-64	Neutrophil
Lrrc25	1.2368e-127	1.26463	0.295	0.16	2.45505e-123	Neutrophil
Slc22a15	1.86722e-170	1.2633	0.237	0.092	3.70644e-166	Neutrophil
Ipcef1	1.41974e-168	1.26238	0.237	0.093	2.81819e-164	Neutrophil
Cdc42se1	3.05597e-61	1.25478	0.498	0.593	6.0661e-57	Neutrophil
A530064D06Rik	0	1.24306	0.204	0.024	0	Neutrophil
Gpsm3	1.61959e-180	1.23849	0.636	0.742	3.21488e-176	Neutrophil
Hist1h1c	0.000923128	1.23766	0.356	0.466	1	Neutrophil
Tmcc1	9.48664e-67	1.23486	0.51	0.583	1.8831e-62	Neutrophil
Il1rap	1.21402e-54	1.22967	0.233	0.156	2.40984e-50	Neutrophil
Cdkn1b	1.23989e-33	1.2232	0.385	0.402	2.46117e-29	Neutrophil
Pygl	3.36516e-126	1.22285	0.589	0.677	6.67985e-122	Neutrophil
Hcar2	1.00305e-13	1.21663	0.364	0.431	1.99106e-09	Neutrophil
Eif1	0	1.21039	0.983	0.962	0	Neutrophil
Arhgap15	4.0497e-86	1.20803	0.324	0.224	8.03866e-82	Neutrophil
Tiparp	0.143275	1.20787	0.339	0.472	1	Neutrophil
R3hdm4	5.13573e-13	1.20402	0.373	0.463	1.01944e-08	Neutrophil
Dusp2	5.00237e-28	1.20392	0.16	0.106	9.9297e-24	Neutrophil
Cd300a	6.72972e-117	1.20032	0.498	0.424	1.33585e-112	Neutrophil
Snx18	1.90061e-17	1.19053	0.322	0.344	3.77271e-13	Neutrophil
Ogfrl1	2.55976e-25	1.19004	0.347	0.362	5.08112e-21	Neutrophil
Ogt	2.3836e-29	1.18839	0.43	0.51	4.73144e-25	Neutrophil
Cd24a	3.84246e-95	1.1877	0.522	0.537	7.62728e-91	Neutrophil
Arid5a	3.249e-170	1.18289	0.224	0.083	6.44927e-166	Neutrophil
Zcchc6	5.5162e-59	1.18227	0.526	0.66	1.09497e-54	Neutrophil
Klhl2	1.37386e-30	1.18015	0.298	0.275	2.7271e-26	Neutrophil
Slfn4	0	1.17832	0.169	0.025	0	Neutrophil
Rasa3	1.51739e-33	1.17262	0.317	0.292	3.01202e-29	Neutrophil
Antxr2	6.32818e-91	1.17165	0.234	0.127	1.25614e-86	Neutrophil
Myadm	8.57413e-17	1.16984	0.421	0.547	1.70197e-12	Neutrophil
Map4k2	4.08837e-63	1.16957	0.264	0.181	8.11541e-59	Neutrophil
Eif4ebp1	7.68221e-19	1.16888	0.393	0.476	1.52492e-14	Neutrophil
D8Ertd738e	1.34302e-148	1.16784	0.639	0.782	2.6659e-144	Neutrophil
Cd101	1.63105e-99	1.16758	0.214	0.105	3.23764e-95	Neutrophil
Mbp	2.06769e-32	1.16351	0.379	0.393	4.10437e-28	Neutrophil
Vasp	1.39675e-149	1.16168	0.635	0.768	2.77256e-145	Neutrophil
Tle3	9.30456e-22	1.15729	0.338	0.361	1.84695e-17	Neutrophil
Kpna4	6.0521e-21	1.15661	0.409	0.494	1.20134e-16	Neutrophil
Tbc1d10c	0	1.15646	0.19	0.035	0	Neutrophil
Sema4a	3.27979e-11	1.15451	0.341	0.405	6.51039e-07	Neutrophil
Mir142hg	1.53068e-174	1.1535	0.21	0.072	3.0384e-170	Neutrophil
Sephs2	1.34769e-16	1.1534	0.307	0.324	2.67515e-12	Neutrophil
Siglece	2.86897e-28	1.15015	0.273	0.242	5.6949e-24	Neutrophil
Coro1a	0	1.1433	0.91	0.891	0	Neutrophil
Pirb	4.39409e-54	1.14107	0.519	0.652	8.72228e-50	Neutrophil
Sirpb1b	3.85963e-25	1.14029	0.273	0.249	7.66137e-21	Neutrophil
Fem1c	1.48767e-17	1.13829	0.306	0.318	2.95302e-13	Neutrophil
Glipr1	7.8253e-20	1.13536	0.357	0.401	1.55332e-15	Neutrophil
Gda	1.34804e-190	1.13378	0.68	0.757	2.67587e-186	Neutrophil
Ddx3x	1.72015e-95	1.12749	0.611	0.783	3.4145e-91	Neutrophil
St8sia4	5.45712e-74	1.1272	0.299	0.201	1.08324e-69	Neutrophil
Rasgrp2	9.20937e-145	1.12551	0.292	0.14	1.82806e-140	Neutrophil
Igsf6	5.68774e-31	1.12136	0.344	0.334	1.12902e-26	Neutrophil
Samhd1	2.13819e-173	1.11887	0.7	0.808	4.24431e-169	Neutrophil
Supt4a	7.22355e-37	1.1188	0.468	0.58	1.43388e-32	Neutrophil
Lilra6	2.91611e-70	1.11491	0.227	0.136	5.78848e-66	Neutrophil
Mfsd6	1.23682e-96	1.11468	0.229	0.118	2.4551e-92	Neutrophil
Sgms2	3.85353e-29	1.11218	0.25	0.21	7.64925e-25	Neutrophil
Csf1	1.24065e-136	1.10944	0.173	0.059	2.46269e-132	Neutrophil
Sbno1	0.0301245	1.10859	0.363	0.513	1	Neutrophil
Retreg1	6.99648e-10	1.10376	0.373	0.472	1.3888e-05	Neutrophil
Arap3	0	1.10371	0.186	0.023	0	Neutrophil
Tsc22d4	6.56744e-18	1.10227	0.416	0.526	1.30364e-13	Neutrophil
Slfn2	2.95011e-83	1.09951	0.589	0.733	5.85597e-79	Neutrophil
Txnip	9.14025e-123	1.09115	0.643	0.723	1.81434e-118	Neutrophil
Birc3	2.40221e-09	1.09098	0.254	0.263	4.76839e-05	Neutrophil
Pmaip1	3.31882e-39	1.0887	0.23	0.167	6.58785e-35	Neutrophil
Dnaja1	1.70992e-28	1.08677	0.506	0.686	3.39418e-24	Neutrophil
Flot1	8.32102e-25	1.08564	0.227	0.189	1.65172e-20	Neutrophil
D1Ertd622e	3.82631e-07	1.08492	0.313	0.372	0.00759522	Neutrophil
Rnf11	7.00459e-06	1.08198	0.283	0.331	0.139041	Neutrophil
Ptgs2os2	0	1.08179	0.16	0.014	0	Neutrophil
Sfxn5	3.83686e-277	1.08141	0.182	0.038	7.61617e-273	Neutrophil
Mrgpra2b	0	1.07966	0.153	0.007	0	Neutrophil
Gsn	1.71034e-15	1.0767	0.407	0.51	3.39503e-11	Neutrophil
Hectd1	5.63151e-12	1.07491	0.43	0.584	1.11785e-07	Neutrophil
Rassf3	2.25981e-40	1.0708	0.501	0.647	4.48572e-36	Neutrophil
Picalm	3.3897e-279	1.06809	0.759	0.835	6.72855e-275	Neutrophil
Tctex1d2	4.44557e-17	1.06787	0.234	0.214	8.82445e-13	Neutrophil
Cpd	6.40926e-07	1.06703	0.326	0.396	0.0127224	Neutrophil
Ccnl1	1.18146e-117	1.06584	0.642	0.777	2.34519e-113	Neutrophil
Hacd4	1.13634e-07	1.06509	0.339	0.418	0.00225564	Neutrophil
Cwc25	5.60306e-10	1.06433	0.201	0.19	1.11221e-05	Neutrophil
B430306N03Rik	8.87238e-131	1.0638	0.194	0.076	1.76117e-126	Neutrophil
Hlx	1.28283e-13	1.06069	0.229	0.216	2.54642e-09	Neutrophil
Plk3	2.30766e-76	1.06002	0.569	0.642	4.5807e-72	Neutrophil
Adam19	5.17854e-195	1.05949	0.171	0.046	1.02794e-190	Neutrophil
Rflnb	0	1.05658	0.16	0.016	0	Neutrophil
Grk2	1.81884e-36	1.05554	0.508	0.674	3.61039e-32	Neutrophil
Irf1	1.098e-09	1.05142	0.257	0.262	2.17953e-05	Neutrophil
Slc2a1	2.17322e-34	1.04551	0.202	0.145	4.31384e-30	Neutrophil
Rhog	2.60391e-24	1.0423	0.47	0.63	5.16876e-20	Neutrophil
Ddx5	0	1.04167	0.906	0.938	0	Neutrophil
Tnfaip3	0.243214	1.04036	0.253	0.339	1	Neutrophil
Atf3	2.84281e-24	1.03991	0.489	0.596	5.64298e-20	Neutrophil
Sik1	1.46007e-78	1.03973	0.237	0.135	2.89825e-74	Neutrophil
Srsf5	9.58338e-232	1.03894	0.729	0.856	1.9023e-227	Neutrophil
Ncor1	4.32252e-32	1.03741	0.511	0.694	8.58019e-28	Neutrophil
Jak1	9.60395e-24	1.03617	0.476	0.643	1.90638e-19	Neutrophil
Lilrb4a	0.0234669	1.02635	0.296	0.378	1	Neutrophil
Actg1	0	1.02533	0.993	0.985	0	Neutrophil
Snx20	2.02286e-06	1.02171	0.401	0.548	0.0401537	Neutrophil
Zdhhc18	7.66482e-24	1.01816	0.204	0.163	1.52147e-19	Neutrophil
Notch1	0.178307	1.01759	0.263	0.333	1	Neutrophil
Pilrb2	3.78673e-31	1.01475	0.244	0.196	7.51666e-27	Neutrophil
Arrdc3	8.20528e-41	1.01306	0.209	0.141	1.62875e-36	Neutrophil
Gm39321	0	1.00987	0.142	0.008	0	Neutrophil
Plk2	3.40118e-29	1.00867	0.151	0.099	6.75134e-25	Neutrophil
Pten	3.65037e-08	1.00617	0.418	0.578	0.000724599	Neutrophil
Ubb	0	1.00485	0.938	0.945	0	Neutrophil
Rin3	1.41393e-06	1.00142	0.374	0.494	0.0280665	Neutrophil
Nup98	0.109703	0.997401	0.249	0.306	1	Neutrophil
Nadk	4.59269e-19	0.994842	0.457	0.587	9.11649e-15	Neutrophil
Kif23	8.43816e-42	0.9929	0.187	0.12	1.67497e-37	Neutrophil
Spi1	2.01577e-306	0.991209	0.798	0.893	4.00131e-302	Neutrophil
Dennd5a	9.60531e-05	0.98772	0.318	0.393	1	Neutrophil
C5ar2	4.65381e-26	0.987717	0.194	0.148	9.23782e-22	Neutrophil
Samsn1	1.61252e-15	0.982411	0.451	0.583	3.20085e-11	Neutrophil
Il16	0.000419231	0.979776	0.269	0.314	1	Neutrophil
H3f3a	0	0.979441	0.961	0.952	0	Neutrophil
Plaur	6.32141e-08	0.9777	0.473	0.692	0.0012548	Neutrophil
Vmp1	0.892905	0.977431	0.36	0.531	1	Neutrophil
Klf7	0.0533702	0.976037	0.297	0.383	1	Neutrophil
Ip6k1	9.31675e-19	0.975836	0.221	0.193	1.84938e-14	Neutrophil
Steap4	0	0.966676	0.111	0.009	0	Neutrophil
Rara	6.82318e-07	0.966545	0.413	0.568	0.013544	Neutrophil
Lsp1	0	0.964932	0.861	0.908	0	Neutrophil
Pik3cd	0.0662193	0.962894	0.307	0.404	1	Neutrophil
H3f3b	0	0.962508	0.95	0.966	0	Neutrophil
Cytip	1.04541e-194	0.96014	0.742	0.833	2.07514e-190	Neutrophil
Cd37	2.18819e-05	0.957097	0.278	0.319	0.434356	Neutrophil
Bcl10	0.646737	0.955223	0.314	0.434	1	Neutrophil
Syk	3.16777e-49	0.954844	0.55	0.74	6.28802e-45	Neutrophil
Nbeal2	6.70911e-89	0.954681	0.174	0.078	1.33176e-84	Neutrophil
Preb	0.973548	0.954372	0.263	0.349	1	Neutrophil
Cd300lf	6.31235e-33	0.952279	0.492	0.622	1.253e-28	Neutrophil
Smim3	7.63873e-14	0.950817	0.197	0.174	1.51629e-09	Neutrophil
Slc9a3r1	0.79258	0.95051	0.282	0.385	1	Neutrophil
Cmip	0.000629138	0.947435	0.28	0.334	1	Neutrophil
F5	1.79687e-270	0.9465	0.146	0.025	3.56678e-266	Neutrophil
Tbc1d14	0.283833	0.942226	0.246	0.308	1	Neutrophil
Tmem43	0.121905	0.941898	0.223	0.266	1	Neutrophil
Fgr	1.48843e-22	0.936254	0.49	0.652	2.95452e-18	Neutrophil
Satb1	6.2093e-279	0.934086	0.139	0.021	1.23255e-274	Neutrophil
Arid4a	0.647678	0.933604	0.294	0.397	1	Neutrophil
Ggt5	7.86833e-87	0.932807	0.159	0.068	1.56186e-82	Neutrophil
Il17ra	2.19713e-33	0.930344	0.516	0.672	4.3613e-29	Neutrophil
Rap1b	3.5026e-188	0.92755	0.724	0.854	6.95267e-184	Neutrophil
Klf6	8.41601e-119	0.927055	0.701	0.838	1.67058e-114	Neutrophil
Usp32	0.0482971	0.926907	0.236	0.28	1	Neutrophil
Pbxip1	6.02669e-08	0.926326	0.441	0.619	0.0011963	Neutrophil
Gng12	0.000108675	0.925753	0.227	0.248	1	Neutrophil
Ikbkap	1.74946e-36	0.925611	0.166	0.106	3.47268e-32	Neutrophil
Trim12c	0.261334	0.918649	0.228	0.277	1	Neutrophil
Padi4	0	0.911932	0.138	0.014	0	Neutrophil
Taf7	0.474647	0.910194	0.197	0.249	1	Neutrophil
Carhsp1	0.60803	0.909354	0.241	0.307	1	Neutrophil
Raf1	0.741571	0.908714	0.322	0.46	1	Neutrophil
Rab27a	2.466e-36	0.903636	0.17	0.11	4.895e-32	Neutrophil
Pkm	8.45056e-124	0.903041	0.656	0.824	1.67744e-119	Neutrophil
Fyb	1.3311e-194	0.900995	0.446	0.223	2.64222e-190	Neutrophil
Mpzl3	4.42009e-202	0.899839	0.13	0.026	8.77388e-198	Neutrophil
Rnf167	0.00228995	0.899741	0.207	0.226	1	Neutrophil
Gng2	0.577843	0.898227	0.262	0.354	1	Neutrophil
Ehd1	0.0620229	0.893353	0.372	0.529	1	Neutrophil
Orai1	0.758178	0.891246	0.335	0.479	1	Neutrophil
Xpo6	0.719433	0.890214	0.236	0.307	1	Neutrophil
Kras	0.711078	0.890058	0.269	0.35	1	Neutrophil
Oasl2	5.17932e-70	0.889387	0.139	0.061	1.02809e-65	Neutrophil
Prdx6	0.00606126	0.88781	0.32	0.486	1	Neutrophil
Rb1cc1	0.144213	0.886882	0.302	0.437	1	Neutrophil
Slc35a5	0.00334295	0.885129	0.174	0.183	1	Neutrophil
Rlf	0.198932	0.884541	0.25	0.343	1	Neutrophil
Tcp11l2	0.0597478	0.883659	0.186	0.208	1	Neutrophil
Ttc7	0.0351768	0.883463	0.309	0.46	1	Neutrophil
Plbd1	7.6121e-120	0.883163	0.354	0.197	1.511e-115	Neutrophil
St3gal5	7.26149e-105	0.882693	0.167	0.066	1.44141e-100	Neutrophil
Xylt1	2.38343e-09	0.882071	0.197	0.185	4.73111e-05	Neutrophil
Lcp1	0	0.880447	0.918	0.931	0	Neutrophil
Trim30a	2.02605e-05	0.875764	0.248	0.375	0.402171	Neutrophil
Nsd3	0.52884	0.874399	0.369	0.538	1	Neutrophil
Gsdme	7.50779e-58	0.871616	0.147	0.074	1.4903e-53	Neutrophil
Il13ra1	0.0282966	0.869885	0.282	0.409	1	Neutrophil
Fam107b	0.818102	0.867591	0.315	0.44	1	Neutrophil
Klra17	7.84548e-274	0.865612	0.129	0.018	1.55733e-269	Neutrophil
Ptpn6	3.48589e-64	0.863595	0.6	0.797	6.9195e-60	Neutrophil
Fes	0.872211	0.863427	0.356	0.526	1	Neutrophil
Cpeb2	0.00582182	0.863122	0.182	0.194	1	Neutrophil
Mapk14	0.0253616	0.862094	0.326	0.496	1	Neutrophil
Hk3	1.83412e-09	0.861116	0.168	0.15	3.64072e-05	Neutrophil
Ezr	6.59377e-36	0.860976	0.574	0.782	1.30886e-31	Neutrophil
Chil1	7.22289e-295	0.860609	0.118	0.014	1.43374e-290	Neutrophil
Dedd2	3.4863e-14	0.858305	0.181	0.153	6.9203e-10	Neutrophil
Tprgl	0.83256	0.857159	0.341	0.5	1	Neutrophil
Tlr13	0.000566671	0.856612	0.2	0.211	1	Neutrophil
Prkcb	3.18885e-46	0.856312	0.2	0.126	6.32987e-42	Neutrophil
Arpc3	3.06908e-289	0.847391	0.806	0.899	6.09213e-285	Neutrophil
Itgal	1.05417e-79	0.845181	0.618	0.761	2.09254e-75	Neutrophil
1810058I24Rik	0.837272	0.840999	0.387	0.592	1	Neutrophil
Ttyh3	0.0268404	0.840275	0.232	0.322	1	Neutrophil
Prr5l	0.000219912	0.837789	0.227	0.332	1	Neutrophil
Ckap4	3.49532e-75	0.836362	0.134	0.055	6.93821e-71	Neutrophil
Dennd3	3.94385e-29	0.831166	0.139	0.088	7.82854e-25	Neutrophil
9830107B12Rik	0	0.830445	0.119	0.007	0	Neutrophil
Ccnd3	0.523546	0.830255	0.305	0.426	1	Neutrophil
Fmnl1	0.0131928	0.827381	0.416	0.613	1	Neutrophil
Med13l	0.0571429	0.824933	0.239	0.329	1	Neutrophil
Fam122a	1.08425e-05	0.823633	0.161	0.153	0.215224	Neutrophil
Pnkp	0.847899	0.821226	0.2	0.244	1	Neutrophil
Slc25a33	1.92583e-17	0.82045	0.141	0.104	3.82277e-13	Neutrophil
Tmem71	6.05436e-32	0.820182	0.155	0.1	1.20179e-27	Neutrophil
Ncf1	1.48503e-20	0.81892	0.519	0.719	2.94778e-16	Neutrophil
Mctp2	1.7636e-45	0.818728	0.134	0.071	3.50074e-41	Neutrophil
Cd82	0.167303	0.818093	0.276	0.386	1	Neutrophil
Gm49368	2.33036e-181	0.815326	0.12	0.024	4.62577e-177	Neutrophil
Skap2	6.75267e-08	0.81426	0.47	0.694	0.0013404	Neutrophil
Cd80	0.562975	0.812548	0.178	0.218	1	Neutrophil
Hist1h2bc	9.22544e-05	0.811837	0.427	0.584	1	Neutrophil
Myd88	8.98599e-06	0.808979	0.27	0.419	0.178372	Neutrophil
1110008F13Rik	0.000415136	0.807088	0.445	0.671	1	Neutrophil
Fbxo31	4.49922e-28	0.805193	0.139	0.089	8.93095e-24	Neutrophil
Ccng2	0.000159821	0.804349	0.165	0.164	1	Neutrophil
Cd244	1.1609e-07	0.804285	0.198	0.187	0.00230439	Neutrophil
Bid	4.59568e-24	0.804002	0.135	0.09	9.12242e-20	Neutrophil
Spata13	2.50095e-55	0.802724	0.166	0.088	4.96438e-51	Neutrophil
Trp53inp1	2.23572e-11	0.80147	0.152	0.127	4.43791e-07	Neutrophil
Bcl3	1.63078e-36	0.800481	0.142	0.084	3.23709e-32	Neutrophil
St3gal4	0.0291306	0.799446	0.241	0.335	1	Neutrophil
Sft2d2	0.52733	0.798698	0.179	0.209	1	Neutrophil
Ndrg1	1.57517e-11	0.798146	0.165	0.14	3.12671e-07	Neutrophil
Slc2a6	1.68338e-41	0.796349	0.152	0.088	3.3415e-37	Neutrophil
Dusp5	0.000131551	0.790542	0.348	0.538	1	Neutrophil
Pgd	4.11021e-10	0.786571	0.478	0.696	8.15876e-06	Neutrophil
Atp11b	1.38534e-10	0.78449	0.261	0.429	2.74989e-06	Neutrophil
Gcnt1	0.000661382	0.782273	0.205	0.292	1	Neutrophil
Rell1	0.133185	0.778878	0.16	0.175	1	Neutrophil
Sesn2	0.000278034	0.772292	0.164	0.163	1	Neutrophil
Acta2	3.09623e-158	0.770628	0.109	0.023	6.14602e-154	Neutrophil
Ndst1	1.83549e-13	0.768799	0.141	0.11	3.64344e-09	Neutrophil
Tmem156	0.0100534	0.765169	0.149	0.152	1	Neutrophil
Smox	5.40157e-15	0.76479	0.142	0.109	1.07221e-10	Neutrophil
Gm17619	1.72058e-296	0.763878	0.106	0.011	3.41534e-292	Neutrophil
Kdm5b	1.34003e-09	0.763741	0.152	0.131	2.65995e-05	Neutrophil
Mboat7	1.32932e-05	0.763612	0.19	0.279	0.26387	Neutrophil
Atp1a3	3.34985e-51	0.763451	0.151	0.079	6.64945e-47	Neutrophil
Srpk2	7.74205e-15	0.762003	0.238	0.402	1.5368e-10	Neutrophil
Atg2a	0.00223294	0.761892	0.202	0.282	1	Neutrophil
Wipf1	0.177825	0.760171	0.395	0.635	1	Neutrophil
Sec14l1	0.0116174	0.75938	0.209	0.286	1	Neutrophil
Clip1	0.109643	0.759066	0.201	0.262	1	Neutrophil
Xpc	0.701202	0.757161	0.147	0.167	1	Neutrophil
Chst11	5.85657e-88	0.754512	0.121	0.043	1.16253e-83	Neutrophil
Slc38a2	1.56473e-16	0.75312	0.282	0.487	3.10599e-12	Neutrophil
Slc44a2	0.0489653	0.752756	0.236	0.271	1	Neutrophil
Tbc1d15	3.9986e-13	0.752389	0.231	0.385	7.93721e-09	Neutrophil
Nfat5	0.0108308	0.751474	0.216	0.295	1	Neutrophil
Tuba1a	0.0531231	0.7512	0.179	0.195	1	Neutrophil
Por	1.04184e-07	0.751082	0.226	0.35	0.00206805	Neutrophil
Myo1f	0.0728754	0.747676	0.436	0.665	1	Neutrophil
Pram1	2.75322e-147	0.746896	0.12	0.029	5.46514e-143	Neutrophil
Il15	4.48021e-15	0.743201	0.132	0.099	8.89322e-11	Neutrophil
Tra2a	2.08691e-06	0.73875	0.383	0.65	0.0414252	Neutrophil
Rhob	0.0697769	0.738449	0.383	0.575	1	Neutrophil
D16Ertd472e	0.00517528	0.735181	0.149	0.199	1	Neutrophil
Notch2	5.53253e-07	0.733813	0.255	0.395	0.0109821	Neutrophil
Syf2	4.50361e-07	0.733747	0.316	0.517	0.00893966	Neutrophil
Ppp1r3d	3.45393e-11	0.733602	0.14	0.114	6.85604e-07	Neutrophil
Hist1h4i	0.0173959	0.733358	0.119	0.117	1	Neutrophil
Fcgr3	1.25121e-28	0.733025	0.535	0.717	2.48366e-24	Neutrophil
Akna	0.149223	0.732175	0.191	0.247	1	Neutrophil
Dnajb1	5.18441e-10	0.729659	0.172	0.268	1.0291e-05	Neutrophil
Zmynd11	1.02549e-07	0.729044	0.189	0.287	0.0020356	Neutrophil
Pilrb1	2.23426e-26	0.725601	0.137	0.088	4.435e-22	Neutrophil
Tnrc6b	3.13683e-13	0.723294	0.272	0.458	6.22661e-09	Neutrophil
Metrnl	0.149474	0.721252	0.386	0.586	1	Neutrophil
Nisch	3.23151e-14	0.715354	0.259	0.44	6.41454e-10	Neutrophil
Sun2	1.16537e-08	0.713815	0.2	0.309	0.000231326	Neutrophil
Fas	0.880709	0.713563	0.151	0.177	1	Neutrophil
Ptpre	9.31726e-05	0.713271	0.484	0.719	1	Neutrophil
Rbm38	3.54998e-75	0.712246	0.115	0.043	7.04672e-71	Neutrophil
Smap2	2.31009e-12	0.712195	0.316	0.549	4.58553e-08	Neutrophil
Gramd1a	0.00133931	0.711811	0.166	0.227	1	Neutrophil
Prdx5	1.06463e-132	0.711639	0.754	0.88	2.11329e-128	Neutrophil
Ccl4	0.900062	0.710625	0.153	0.169	1	Neutrophil
Il4ra	2.82376e-14	0.710527	0.233	0.39	5.60516e-10	Neutrophil
Med31	0.000927331	0.704212	0.124	0.167	1	Neutrophil
Mettl9	4.60669e-13	0.703704	0.213	0.351	9.14428e-09	Neutrophil
Ulk1	0.0102124	0.7027	0.134	0.134	1	Neutrophil
Ing1	0.000714455	0.700411	0.159	0.218	1	Neutrophil
Rabgef1	4.75981e-05	0.699938	0.169	0.241	0.944822	Neutrophil
Plp2	8.98919e-10	0.698298	0.231	0.369	1.78435e-05	Neutrophil
Max	1.87957e-12	0.693628	0.202	0.33	3.73094e-08	Neutrophil
Arrb2	1.39474e-19	0.691658	0.26	0.463	2.76856e-15	Neutrophil
Hexim1	0.0392354	0.691606	0.194	0.256	1	Neutrophil
Cd53	1.34563e-66	0.688451	0.629	0.823	2.67108e-62	Neutrophil
Dazap2	7.04392e-44	0.686223	0.597	0.824	1.39822e-39	Neutrophil
Gnai2	8.9397e-208	0.685249	0.835	0.926	1.77453e-203	Neutrophil
Inpp5d	1.29796e-10	0.683084	0.33	0.563	2.57645e-06	Neutrophil
Sp100	1.43002e-05	0.680972	0.204	0.296	0.283858	Neutrophil
Susd6	2.21459e-15	0.679041	0.29	0.507	4.39596e-11	Neutrophil
Man1b1	0.000204155	0.675838	0.142	0.197	1	Neutrophil
Rchy1	1.44665e-10	0.67543	0.194	0.307	2.8716e-06	Neutrophil
Csnk1e	1.8466e-23	0.671301	0.252	0.46	3.6655e-19	Neutrophil
Ppp1r12a	5.00546e-12	0.670356	0.298	0.501	9.93584e-08	Neutrophil
Osbpl9	1.11922e-15	0.670174	0.299	0.527	2.22165e-11	Neutrophil
Herc4	7.90617e-07	0.669303	0.262	0.402	0.0156937	Neutrophil
Treml2	6.50468e-32	0.668488	0.105	0.056	1.29118e-27	Neutrophil
Zc3h12a	5.384e-13	0.667061	0.2	0.327	1.06872e-08	Neutrophil
Ptpn1	2.42525e-08	0.666901	0.52	0.773	0.000481413	Neutrophil
Slc44a1	2.12797e-35	0.665511	0.112	0.06	4.22402e-31	Neutrophil
Isy1	3.0869e-12	0.664016	0.124	0.201	6.1275e-08	Neutrophil
Msl1	3.07264e-21	0.663993	0.271	0.489	6.09919e-17	Neutrophil
Atg101	3.57077e-26	0.662961	0.205	0.379	7.08797e-22	Neutrophil
Crebrf	3.14259e-19	0.662659	0.212	0.37	6.23804e-15	Neutrophil
Rassf2	1.4617e-08	0.662322	0.127	0.105	0.000290148	Neutrophil
Xdh	0.0674478	0.662225	0.166	0.179	1	Neutrophil
Phf1	0.542124	0.660305	0.149	0.179	1	Neutrophil
Ppp1r18	1.43109e-05	0.660086	0.377	0.635	0.284071	Neutrophil
Arl4c	0.709897	0.660081	0.196	0.23	1	Neutrophil
Chsy1	0.000129628	0.659222	0.153	0.214	1	Neutrophil
Hdac4	1.1042e-22	0.657212	0.209	0.375	2.19185e-18	Neutrophil
Stat3	2.46262e-08	0.656586	0.37	0.638	0.00048883	Neutrophil
Atf7ip	1.22281e-20	0.656262	0.215	0.379	2.42727e-16	Neutrophil
6430548M08Rik	0.491389	0.655809	0.175	0.214	1	Neutrophil
Jdp2	0.000314195	0.655264	0.115	0.105	1	Neutrophil
Rabac1	0.00232475	0.654469	0.485	0.76	1	Neutrophil
Hgsnat	0.00406108	0.653177	0.164	0.22	1	Neutrophil
Tax1bp1	1.24759e-10	0.652879	0.517	0.77	2.47646e-06	Neutrophil
Tgfbi	1.14213e-26	0.652046	0.552	0.71	2.26714e-22	Neutrophil
Gfod1	1.47973e-07	0.651875	0.115	0.096	0.00293725	Neutrophil
Dok3	9.18912e-15	0.651555	0.292	0.504	1.82404e-10	Neutrophil
Ifitm6	2.61471e-43	0.651129	0.239	0.151	5.1902e-39	Neutrophil
Chd7	3.93123e-27	0.649546	0.233	0.43	7.80348e-23	Neutrophil
Arhgap25	8.40866e-20	0.649318	0.246	0.437	1.66912e-15	Neutrophil
Grk6	0.000604309	0.648395	0.171	0.236	1	Neutrophil
Tcn2	9.89534e-28	0.647036	0.209	0.39	1.96422e-23	Neutrophil
Washc2	1.45394e-25	0.646321	0.246	0.454	2.88608e-21	Neutrophil
Wbp1l	3.02064e-11	0.643255	0.176	0.281	5.99597e-07	Neutrophil
Sc5d	0.821059	0.641651	0.118	0.134	1	Neutrophil
Pacs1	1.26498e-07	0.640244	0.123	0.103	0.00251099	Neutrophil
Pnpla2	2.21459e-28	0.637322	0.227	0.427	4.39597e-24	Neutrophil
Kctd20	1.918e-20	0.637151	0.201	0.355	3.80723e-16	Neutrophil
Vamp5	5.5704e-07	0.635954	0.14	0.207	0.0110573	Neutrophil
Palm	7.95669e-68	0.635414	0.1	0.036	1.5794e-63	Neutrophil
Fam111a	3.58851e-20	0.634204	0.271	0.48	7.12318e-16	Neutrophil
Ptpn18	0.305617	0.631351	0.356	0.499	1	Neutrophil
Nfatc1	4.58714e-22	0.629431	0.192	0.343	9.10546e-18	Neutrophil
Jmjd1c	2.66726e-18	0.629354	0.318	0.574	5.29451e-14	Neutrophil
Tmsb4x	0	0.629189	1	0.998	0	Neutrophil
Tnrc18	3.71163e-14	0.627611	0.188	0.31	7.36759e-10	Neutrophil
Ubc	5.14732e-116	0.627029	0.803	0.916	1.02174e-111	Neutrophil
Ube2h	4.46565e-30	0.627002	0.215	0.41	8.86431e-26	Neutrophil
Zfand5	1.48467e-12	0.62555	0.386	0.682	2.94708e-08	Neutrophil
Foxo3	0.00564	0.625438	0.136	0.18	1	Neutrophil
Anxa11	1.66208e-26	0.622749	0.268	0.502	3.29924e-22	Neutrophil
Emd	2.1045e-25	0.622466	0.188	0.343	4.17744e-21	Neutrophil
B9d2	2.22392e-14	0.62232	0.161	0.266	4.41448e-10	Neutrophil
Hspa4l	1.62641e-40	0.622087	0.156	0.324	3.22843e-36	Neutrophil
Tgoln1	2.65329e-17	0.621708	0.345	0.626	5.26678e-13	Neutrophil
Hbp1	2.93927e-24	0.621207	0.22	0.401	5.83444e-20	Neutrophil
Gpcpd1	5.99181e-09	0.62059	0.528	0.766	0.000118937	Neutrophil
Mgea5	1.52811e-25	0.620185	0.219	0.402	3.03331e-21	Neutrophil
Arl5b	0.994426	0.619216	0.122	0.137	1	Neutrophil
Bin2	2.8786e-15	0.618624	0.324	0.565	5.71403e-11	Neutrophil
Relt	0.275868	0.61857	0.13	0.14	1	Neutrophil
Adprh	4.22585e-25	0.61794	0.203	0.372	8.38832e-21	Neutrophil
Ostf1	1.80866e-81	0.616803	0.673	0.867	3.5902e-77	Neutrophil
Serp1	1.91819e-21	0.616555	0.557	0.789	3.8076e-17	Neutrophil
Tgm2	7.3401e-19	0.615319	0.353	0.626	1.45701e-14	Neutrophil
Kif21b	8.27003e-14	0.615127	0.125	0.092	1.6416e-09	Neutrophil
Pira2	3.67428e-25	0.612845	0.242	0.446	7.29346e-21	Neutrophil
Rnf19b	4.66539e-15	0.612629	0.223	0.371	9.26081e-11	Neutrophil
Lamp2	0.110104	0.611924	0.474	0.78	1	Neutrophil
Mid1ip1	0.00509825	0.6119	0.135	0.178	1	Neutrophil
Plekho2	6.10255e-16	0.611847	0.325	0.573	1.21136e-11	Neutrophil
Pttg1	1.20799e-08	0.611567	0.147	0.222	0.000239787	Neutrophil
Amn1	5.06642e-05	0.609423	0.132	0.184	1	Neutrophil
Heca	9.12925e-16	0.609157	0.181	0.302	1.81216e-11	Neutrophil
Ltb4r1	5.61065e-17	0.608993	0.137	0.098	1.11371e-12	Neutrophil
Zcchc11	6.18996e-06	0.608351	0.128	0.113	0.122871	Neutrophil
Ep300	8.54802e-32	0.608116	0.268	0.514	1.69678e-27	Neutrophil
Glrx	7.73313e-28	0.604901	0.198	0.372	1.53503e-23	Neutrophil
Ubald2	1.86738e-16	0.603868	0.314	0.555	3.70676e-12	Neutrophil
Plek	4.92553e-54	0.603152	0.71	0.87	9.77717e-50	Neutrophil
Rab8a	3.09096e-37	0.600496	0.26	0.516	6.13555e-33	Neutrophil
Sipa1l2	1.02376e-32	0.60009	0.1	0.052	2.03215e-28	Neutrophil
Dgkh	0.0581511	0.599569	0.131	0.133	1	Neutrophil
Pbx2	1.77684e-21	0.59773	0.184	0.327	3.52702e-17	Neutrophil
Ddit3	6.38774e-06	0.5967	0.141	0.202	0.126797	Neutrophil
Braf	9.50387e-11	0.596371	0.147	0.231	1.88652e-06	Neutrophil
Gpr132	3.1913e-11	0.59373	0.152	0.124	6.33473e-07	Neutrophil
Wfdc21	1.83451e-10	0.593386	0.495	0.563	3.6415e-06	Neutrophil
Timp2	7.93036e-11	0.593197	0.223	0.354	1.57418e-06	Neutrophil
Pdlim7	3.15952e-17	0.59292	0.182	0.312	6.27165e-13	Neutrophil
Arid3a	0.000241069	0.591658	0.15	0.207	1	Neutrophil
Ccnt1	2.55e-28	0.591218	0.204	0.382	5.06175e-24	Neutrophil
Prr13	1.52657e-15	0.589331	0.597	0.842	3.03024e-11	Neutrophil
H2-D1	3.21825e-275	0.587697	0.966	0.966	6.38822e-271	Neutrophil
Snrk	3.37253e-27	0.587642	0.229	0.425	6.69446e-23	Neutrophil
Gpr65	0.00142903	0.585424	0.108	0.099	1	Neutrophil
Rilpl2	1.58167e-39	0.584241	0.225	0.445	3.13962e-35	Neutrophil
Map2k3	3.81011e-33	0.584009	0.237	0.458	7.56306e-29	Neutrophil
Dusp6	1.23536e-17	0.582228	0.204	0.344	2.45219e-13	Neutrophil
Zfp740	0.186894	0.5821	0.116	0.12	1	Neutrophil
Ddx3y	1.81915e-31	0.580895	0.27	0.511	3.611e-27	Neutrophil
Atxn7l1	3.15989e-16	0.580293	0.164	0.277	6.27238e-12	Neutrophil
Cers6	5.31723e-24	0.580256	0.221	0.398	1.05547e-19	Neutrophil
Phf20l1	1.71032e-40	0.579092	0.249	0.497	3.39499e-36	Neutrophil
Ssu72	1.57324e-20	0.57765	0.328	0.605	3.12289e-16	Neutrophil
Hcls1	0.0171276	0.573449	0.435	0.73	1	Neutrophil
Stat6	3.81015e-31	0.572984	0.238	0.453	7.56315e-27	Neutrophil
Ago2	2.23559e-35	0.572395	0.241	0.469	4.43765e-31	Neutrophil
Il1rn	4.00665e-11	0.572282	0.302	0.495	7.9532e-07	Neutrophil
Anxa6	1.3638e-51	0.571895	0.201	0.43	2.70713e-47	Neutrophil
Arhgdib	1.07822e-35	0.570371	0.631	0.856	2.14027e-31	Neutrophil
Bcl6	0.0103611	0.569809	0.133	0.13	1	Neutrophil
Svil	7.06817e-23	0.569245	0.32	0.59	1.40303e-18	Neutrophil
Map3k3	1.52568e-08	0.565508	0.148	0.224	0.000302848	Neutrophil
Crlf2	1.28673e-27	0.565052	0.279	0.521	2.55417e-23	Neutrophil
Ctdsp2	3.86039e-28	0.564742	0.185	0.346	7.66287e-24	Neutrophil
Slc25a37	0.645603	0.563482	0.113	0.122	1	Neutrophil
Gpr35	8.41863e-07	0.56224	0.143	0.207	0.016711	Neutrophil
Arpc1b	2.87959e-152	0.559758	0.846	0.928	5.716e-148	Neutrophil
Irf2	7.88092e-25	0.557895	0.3	0.555	1.56436e-20	Neutrophil
Rbms1	0.0932042	0.557435	0.492	0.775	1	Neutrophil
Chst15	0.665962	0.55628	0.109	0.124	1	Neutrophil
Stat5b	3.41225e-22	0.555813	0.173	0.309	6.77333e-18	Neutrophil
Phf21a	2.15873e-06	0.555514	0.136	0.197	0.0428507	Neutrophil
H2afj	6.18628e-05	0.552789	0.524	0.793	1	Neutrophil
Tbc1d23	2.80141e-28	0.551308	0.173	0.326	5.56079e-24	Neutrophil
Bmx	8.70186e-08	0.551002	0.121	0.181	0.00172732	Neutrophil
Rgs14	0.0992015	0.550707	0.108	0.132	1	Neutrophil
Cmtm7	1.39556e-06	0.549804	0.231	0.341	0.0277018	Neutrophil
Celf2	0.0906558	0.548893	0.502	0.791	1	Neutrophil
Tmpo	2.86157e-06	0.547523	0.204	0.294	0.0568021	Neutrophil
Ankrd44	4.83622e-14	0.547452	0.338	0.585	9.59989e-10	Neutrophil
Mxi1	4.44038e-26	0.547221	0.184	0.339	8.81416e-22	Neutrophil
Slc16a6	9.57741e-22	0.546498	0.137	0.248	1.90112e-17	Neutrophil
N4bp1	6.5115e-24	0.545877	0.344	0.64	1.29253e-19	Neutrophil
Ing3	6.66277e-08	0.543429	0.126	0.189	0.00132256	Neutrophil
Cds2	6.74165e-30	0.543373	0.163	0.314	1.33822e-25	Neutrophil
Il6ra	4.77272e-17	0.54251	0.293	0.505	9.47385e-13	Neutrophil
Bnip3	0.224851	0.542487	0.095	0.113	1	Neutrophil
Ankrd13a	7.19051e-34	0.541878	0.202	0.392	1.42732e-29	Neutrophil
Rapgef6	7.52533e-32	0.54115	0.177	0.341	1.49378e-27	Neutrophil
Gm2a	3.14288e-13	0.540895	0.58	0.808	6.23862e-09	Neutrophil
Rap1gap2	1.51548e-20	0.535367	0.118	0.076	3.00824e-16	Neutrophil
Arap1	1.78687e-21	0.534614	0.19	0.334	3.54694e-17	Neutrophil
Ell2	9.25418e-40	0.533846	0.165	0.337	1.83695e-35	Neutrophil
Pgs1	1.17349e-18	0.533778	0.149	0.259	2.32937e-14	Neutrophil
Vps28	1.30524e-43	0.533537	0.254	0.519	2.5909e-39	Neutrophil
4932438A13Rik	1.09574e-36	0.533235	0.175	0.35	2.17504e-32	Neutrophil
Gk	1.03617e-21	0.531864	0.164	0.292	2.0568e-17	Neutrophil
Suds3	1.9733e-31	0.531755	0.164	0.32	3.91699e-27	Neutrophil
Fgd4	6.90456e-29	0.530599	0.237	0.438	1.37056e-24	Neutrophil
Tuba4a	4.335e-41	0.530517	0.253	0.509	8.60498e-37	Neutrophil
Ppp2r5a	6.30494e-13	0.524756	0.386	0.682	1.25153e-08	Neutrophil
Cir1	7.3238e-31	0.523967	0.148	0.289	1.45377e-26	Neutrophil
Lcp2	1.19893e-30	0.521726	0.31	0.591	2.37988e-26	Neutrophil
Sf3b1	0.666056	0.518034	0.498	0.803	1	Neutrophil
Dhx38	4.7732e-24	0.517738	0.144	0.266	9.47481e-20	Neutrophil
Ypel5	3.1165e-36	0.517665	0.197	0.389	6.18626e-32	Neutrophil
Tmem164	1.32218e-31	0.516479	0.153	0.299	2.62453e-27	Neutrophil
Prex1	9.61571e-38	0.51635	0.293	0.583	1.90872e-33	Neutrophil
Rab31	2.55223e-34	0.515549	0.175	0.345	5.06618e-30	Neutrophil
Basp1	2.23508e-05	0.514895	0.196	0.274	0.443664	Neutrophil
Anp32a	5.14524e-21	0.51268	0.349	0.642	1.02133e-16	Neutrophil
Mob3a	1.71907e-32	0.512177	0.16	0.314	3.41236e-28	Neutrophil
Dennd1c	1.08246e-06	0.511657	0.119	0.173	0.0214868	Neutrophil
Ap1m1	4.73175e-24	0.511216	0.138	0.255	9.39253e-20	Neutrophil
Arih2	5.69832e-33	0.51117	0.172	0.336	1.13112e-28	Neutrophil
Rnf38	5.08221e-25	0.509761	0.151	0.281	1.00882e-20	Neutrophil
Ampd3	4.70892e-19	0.509262	0.123	0.219	9.34721e-15	Neutrophil
Zc3hav1	5.47164e-52	0.509245	0.21	0.446	1.08612e-47	Neutrophil
Calm2	4.17927e-22	0.508433	0.612	0.846	8.29584e-18	Neutrophil
Stk40	3.41413e-35	0.508002	0.203	0.396	6.77706e-31	Neutrophil
Spty2d1	3.58993e-38	0.5067	0.188	0.375	7.12601e-34	Neutrophil
Sgms1	4.54504e-22	0.505834	0.207	0.363	9.02191e-18	Neutrophil
Sema4d	0.00064047	0.505533	0.156	0.149	1	Neutrophil
Xpr1	1.08451e-52	0.505061	0.237	0.501	2.15275e-48	Neutrophil
Iscu	6.22367e-43	0.505036	0.276	0.558	1.2354e-38	Neutrophil
Rybp	6.96836e-07	0.504336	0.109	0.16	0.0138322	Neutrophil
Klhl24	8.09251e-37	0.504257	0.239	0.468	1.60636e-32	Neutrophil
Borcs6	2.11948e-28	0.503701	0.139	0.268	4.20717e-24	Neutrophil
Baz2b	6.20638e-49	0.502033	0.25	0.52	1.23197e-44	Neutrophil
Zfp36l1	2.35706e-30	0.501846	0.239	0.433	4.67876e-26	Neutrophil
Atf1	4.81122e-35	0.500448	0.168	0.333	9.55026e-31	Neutrophil
Cox17	3.65171e-43	0.499404	0.275	0.557	7.24864e-39	Neutrophil
Pofut2	8.77423e-25	0.497501	0.131	0.247	1.74168e-20	Neutrophil
Slc12a6	1.07211e-24	0.496962	0.177	0.321	2.12814e-20	Neutrophil
Msl2	2.10312e-43	0.495188	0.187	0.385	4.1747e-39	Neutrophil
Cript	8.90408e-43	0.494303	0.267	0.542	1.76746e-38	Neutrophil
Btbd10	0.00125951	0.493671	0.103	0.137	1	Neutrophil
Fam49b	3.15947e-09	0.491434	0.555	0.826	6.27154e-05	Neutrophil
Agpat2	0.000134698	0.491373	0.1	0.139	1	Neutrophil
Map3k5	1.96908e-36	0.49072	0.169	0.338	3.90862e-32	Neutrophil
Suco	1.2117e-19	0.489939	0.123	0.22	2.40522e-15	Neutrophil
Rnasel	1.95641e-45	0.487165	0.161	0.343	3.88348e-41	Neutrophil
Nktr	1.27883e-69	0.486105	0.332	0.721	2.53847e-65	Neutrophil
Gdi1	2.58256e-28	0.486006	0.144	0.276	5.12638e-24	Neutrophil
Hipk1	3.27327e-41	0.484247	0.288	0.578	6.49744e-37	Neutrophil
Ptp4a1	1.93677e-08	0.483776	0.415	0.714	0.000384449	Neutrophil
Ralgapa1	5.89656e-21	0.481524	0.13	0.235	1.17047e-16	Neutrophil
Sidt2	3.2688e-53	0.479741	0.216	0.462	6.48856e-49	Neutrophil
Gnb2	1.46562e-33	0.478677	0.644	0.886	2.90925e-29	Neutrophil
Itga4	0.00770101	0.476152	0.368	0.529	1	Neutrophil
Arhgap4	0.505506	0.475816	0.104	0.12	1	Neutrophil
Cyfip2	0.222074	0.475705	0.138	0.144	1	Neutrophil
Setx	3.30507e-29	0.471922	0.126	0.248	6.56056e-25	Neutrophil
Gnai3	1.07281e-44	0.471543	0.265	0.541	2.12953e-40	Neutrophil
Sertad3	0.000545286	0.470365	0.088	0.119	1	Neutrophil
Tmem131l	0.0624797	0.470149	0.107	0.131	1	Neutrophil
Tmem154	5.92959e-45	0.46977	0.209	0.43	1.17702e-40	Neutrophil
Oaz2	0.0100728	0.469526	0.099	0.126	1	Neutrophil
Hnrnph2	8.18268e-59	0.468155	0.23	0.501	1.62426e-54	Neutrophil
Adssl1	0.495853	0.467918	0.134	0.155	1	Neutrophil
Rtf2	5.9176e-58	0.466735	0.242	0.526	1.17464e-53	Neutrophil
Gmip	1.39427e-44	0.463866	0.175	0.367	2.76763e-40	Neutrophil
Apobr	2.6282e-39	0.45973	0.197	0.393	5.21697e-35	Neutrophil
Stk11	8.15504e-54	0.459606	0.185	0.403	1.61878e-49	Neutrophil
Sde2	4.9326e-31	0.45865	0.127	0.255	9.79122e-27	Neutrophil
Evi2a	2.04319e-57	0.458326	0.203	0.444	4.05574e-53	Neutrophil
Acap1	0.0967319	0.45695	0.091	0.11	1	Neutrophil
Dclre1c	5.04885e-13	0.454651	0.098	0.164	1.0022e-08	Neutrophil
Khnyn	6.14018e-06	0.452212	0.091	0.131	0.121883	Neutrophil
Map3k8	2.16019e-38	0.451659	0.142	0.294	4.28798e-34	Neutrophil
Nr3c1	1.00976e-49	0.451206	0.273	0.568	2.00437e-45	Neutrophil
Wdtc1	7.89814e-10	0.449453	0.096	0.152	1.56778e-05	Neutrophil
Casp4	3.49315e-21	0.449398	0.106	0.198	6.9339e-17	Neutrophil
Mfsd14b	1.24393e-53	0.448997	0.253	0.537	2.46921e-49	Neutrophil
Fam104a	3.46704e-63	0.447825	0.226	0.504	6.88206e-59	Neutrophil
Casp3	0.000774394	0.446877	0.093	0.125	1	Neutrophil
Smim4	1.22015e-31	0.445996	0.122	0.248	2.42201e-27	Neutrophil
Trim12a	0.201005	0.445283	0.087	0.102	1	Neutrophil
Zbtb7b	8.7363e-43	0.445062	0.158	0.333	1.73416e-38	Neutrophil
1810013L24Rik	8.20764e-42	0.444758	0.152	0.321	1.62922e-37	Neutrophil
Fbrs	3.24422e-32	0.444271	0.147	0.29	6.43977e-28	Neutrophil
Txn1	5.72307e-47	0.444074	0.829	0.892	1.13603e-42	Neutrophil
Ighm	1.25443e-09	0.442496	0.143	0.116	2.49004e-05	Neutrophil
Cbx4	2.67577e-10	0.440492	0.103	0.162	5.3114e-06	Neutrophil
Pcf11	9.59037e-53	0.439845	0.182	0.395	1.90369e-48	Neutrophil
Cfp	6.47146e-42	0.438813	0.182	0.371	1.28459e-37	Neutrophil
Mier3	0.000456769	0.438583	0.086	0.117	1	Neutrophil
Actn1	4.90142e-40	0.436399	0.279	0.551	9.72932e-36	Neutrophil
Ccnl2	7.80309e-55	0.435234	0.227	0.484	1.54891e-50	Neutrophil
Aldh2	1.41952e-27	0.434733	0.275	0.5	2.81775e-23	Neutrophil
Mcemp1	0.000205524	0.433678	0.545	0.776	1	Neutrophil
Paip2	9.40817e-66	0.432253	0.241	0.537	1.86752e-61	Neutrophil
Cdk11b	4.25621e-68	0.43207	0.198	0.456	8.44857e-64	Neutrophil
Msra	5.02869e-22	0.431482	0.119	0.219	9.98194e-18	Neutrophil
Bcl2l11	1.39129e-71	0.427853	0.182	0.43	2.7617e-67	Neutrophil
Zfp263	1.11943e-31	0.427404	0.108	0.223	2.22207e-27	Neutrophil
Grb2	9.44843e-09	0.42681	0.427	0.754	0.000187551	Neutrophil
Gm20186	9.47832e-24	0.425276	0.045	0.109	1.88145e-19	Neutrophil
Gm12840	2.73747e-18	0.424833	0.064	0.126	5.43387e-14	Neutrophil
Arhgef3	2.43218e-57	0.421528	0.186	0.411	4.82787e-53	Neutrophil
Mob4	7.56173e-66	0.421201	0.186	0.429	1.501e-61	Neutrophil
Zfp652	2.30213e-24	0.418689	0.11	0.211	4.56973e-20	Neutrophil
Atp8b4	4.22365e-34	0.417601	0.147	0.294	8.38394e-30	Neutrophil
Ube2d3	6.68824e-19	0.416665	0.644	0.882	1.32762e-14	Neutrophil
Asxl1	1.26274e-30	0.416251	0.13	0.258	2.50654e-26	Neutrophil
Selenok	0.000133702	0.415815	0.456	0.779	1	Neutrophil
Fam103a1	1.03825e-31	0.41548	0.126	0.254	2.06092e-27	Neutrophil
Cux1	2.62914e-54	0.413051	0.164	0.364	5.21885e-50	Neutrophil
Mindy1	2.5546e-26	0.411333	0.112	0.218	5.07089e-22	Neutrophil
Lysmd3	2.91079e-14	0.409118	0.099	0.169	5.77792e-10	Neutrophil
Arfip1	1.17587e-21	0.408747	0.107	0.201	2.3341e-17	Neutrophil
2810403A07Rik	2.47192e-42	0.40872	0.126	0.275	4.90676e-38	Neutrophil
5430427O19Rik	3.89505e-10	0.408256	0.094	0.15	7.73167e-06	Neutrophil
Ppp3ca	4.3716e-57	0.406577	0.284	0.607	8.67762e-53	Neutrophil
Arid4b	2.5164e-60	0.405526	0.182	0.411	4.99506e-56	Neutrophil
Pigx	1.20157e-43	0.405108	0.124	0.276	2.38511e-39	Neutrophil
Oser1	3.56292e-56	0.403745	0.138	0.322	7.0724e-52	Neutrophil
Cd84	2.84475e-08	0.402811	0.429	0.722	0.000564682	Neutrophil
Pkn1	1.59127e-61	0.402639	0.271	0.586	3.15867e-57	Neutrophil
Pdlim2	5.08346e-15	0.402272	0.103	0.177	1.00907e-10	Neutrophil
Cyth4	5.27049e-29	0.401258	0.372	0.707	1.04619e-24	Neutrophil
Pik3r5	7.44846e-67	0.400632	0.189	0.435	1.47852e-62	Neutrophil
Akt2	2.45608e-53	0.400422	0.149	0.337	4.87533e-49	Neutrophil
Pithd1	8.9067e-12	0.398853	0.085	0.142	1.76798e-07	Neutrophil
Rsrc2	3.14251e-75	0.397754	0.247	0.566	6.23789e-71	Neutrophil
Mkrn1	2.30937e-54	0.397697	0.287	0.606	4.58409e-50	Neutrophil
C130050O18Rik	1.58413e-32	0.397447	0.123	0.25	3.14449e-28	Neutrophil
Ell	1.05357e-25	0.396909	0.105	0.207	2.09133e-21	Neutrophil
Tes	1.4034e-36	0.396576	0.119	0.251	2.78575e-32	Neutrophil
Smchd1	3.21427e-69	0.396474	0.211	0.477	6.38033e-65	Neutrophil
Zfp281	3.73301e-27	0.396258	0.097	0.197	7.41002e-23	Neutrophil
Vav3	1.2137e-14	0.395332	0.1	0.171	2.4092e-10	Neutrophil
Sirpb1c	1.0259e-33	0.395214	0.309	0.59	2.0364e-29	Neutrophil
Tmc6	1.44917e-19	0.394976	0.112	0.202	2.87661e-15	Neutrophil
Il10rb	3.08152e-55	0.394818	0.185	0.405	6.11683e-51	Neutrophil
Malat1	1.60999e-253	0.394411	1	0.971	3.19583e-249	Neutrophil
Frg1	2.08096e-59	0.393701	0.163	0.375	4.13071e-55	Neutrophil
Abca7	7.14705e-29	0.393272	0.14	0.268	1.41869e-24	Neutrophil
Kat2b	3.17929e-24	0.393042	0.105	0.203	6.31089e-20	Neutrophil
Lyn	3.32363e-09	0.392779	0.439	0.767	6.59741e-05	Neutrophil
Rnf44	1.3009e-50	0.392778	0.123	0.288	2.58228e-46	Neutrophil
Apbb1ip	0.68856	0.392497	0.509	0.814	1	Neutrophil
Pak2	4.17597e-22	0.392474	0.395	0.742	8.2893e-18	Neutrophil
Nfe2l2	6.06254e-54	0.392366	0.316	0.66	1.20341e-49	Neutrophil
Fbxl3	7.18764e-58	0.390158	0.15	0.348	1.42675e-53	Neutrophil
Narf	0.00132882	0.390074	0.082	0.109	1	Neutrophil
Iqsec1	1.32983e-49	0.387258	0.274	0.567	2.6397e-45	Neutrophil
Cop1	1.05583e-70	0.387213	0.196	0.457	2.09581e-66	Neutrophil
Bin3	1.91996e-48	0.386284	0.12	0.278	3.81113e-44	Neutrophil
Slc27a4	7.76551e-09	0.385201	0.074	0.118	0.000154145	Neutrophil
Pfkfb4	7.77327e-62	0.383726	0.167	0.386	1.54299e-57	Neutrophil
Cd44	3.26842e-51	0.382768	0.879	0.919	6.48781e-47	Neutrophil
Lfng	7.39091e-55	0.382531	0.168	0.372	1.4671e-50	Neutrophil
Eif5	1.90715e-15	0.381587	0.424	0.766	3.78569e-11	Neutrophil
Myl12b	1.00527e-10	0.380436	0.602	0.868	1.99546e-06	Neutrophil
Rhbdf2	1.79745e-48	0.379722	0.126	0.287	3.56795e-44	Neutrophil
Mvb12b	2.84013e-27	0.37832	0.102	0.205	5.63766e-23	Neutrophil
Tmem59	1.51052e-46	0.377872	0.311	0.637	2.99838e-42	Neutrophil
Kmt2c	8.96917e-72	0.377449	0.19	0.445	1.78038e-67	Neutrophil
5031439G07Rik	4.95152e-70	0.376896	0.197	0.456	9.82877e-66	Neutrophil
Stk38	9.98783e-47	0.376261	0.311	0.624	1.98258e-42	Neutrophil
Bloc1s2	6.92254e-52	0.375418	0.125	0.292	1.37412e-47	Neutrophil
Utrn	0.00280217	0.374901	0.087	0.113	1	Neutrophil
Mknk1	6.47898e-39	0.374552	0.108	0.24	1.28608e-34	Neutrophil
Trim39	3.22623e-09	0.374227	0.074	0.119	6.40407e-05	Neutrophil
Sipa1	2.60675e-52	0.374166	0.154	0.343	5.17439e-48	Neutrophil
Phyh	3.78902e-54	0.373907	0.131	0.306	7.5212e-50	Neutrophil
Clic1	5.38544e-13	0.37381	0.634	0.881	1.06901e-08	Neutrophil
Dnm2	1.78014e-79	0.371552	0.258	0.596	3.53357e-75	Neutrophil
Rassf5	1.763e-53	0.37127	0.301	0.624	3.49956e-49	Neutrophil
Rnf145	1.86956e-11	0.370427	0.081	0.136	3.71108e-07	Neutrophil
Samd4b	9.24875e-62	0.369164	0.135	0.327	1.83588e-57	Neutrophil
Slc25a20	7.07466e-33	0.367471	0.105	0.221	1.40432e-28	Neutrophil
Eif4ebp2	2.79686e-74	0.366394	0.176	0.424	5.55176e-70	Neutrophil
Rab43	1.54843e-11	0.366379	0.089	0.146	3.07364e-07	Neutrophil
Rab21	6.48964e-72	0.363364	0.216	0.496	1.28819e-67	Neutrophil
Rab11a	3.55356e-75	0.362349	0.244	0.561	7.05381e-71	Neutrophil
Dph3	3.09186e-82	0.361819	0.178	0.442	6.13734e-78	Neutrophil
Kmt2e	2.31517e-39	0.36063	0.357	0.706	4.5956e-35	Neutrophil
Amfr	2.90419e-75	0.360598	0.159	0.395	5.76481e-71	Neutrophil
5031425E22Rik	1.98147e-22	0.360266	0.101	0.191	3.93323e-18	Neutrophil
Plekhg3	1.81004e-27	0.360255	0.103	0.207	3.59294e-23	Neutrophil
Ifnar1	1.48513e-26	0.359526	0.112	0.218	2.94798e-22	Neutrophil
Pum2	2.84293e-70	0.358904	0.275	0.61	5.64322e-66	Neutrophil
Ccdc12	2.50506e-48	0.358417	0.295	0.598	4.97255e-44	Neutrophil
Nr4a2	3.64955e-25	0.358406	0.063	0.138	7.24435e-21	Neutrophil
Arl2bp	8.13814e-08	0.356491	0.077	0.119	0.00161542	Neutrophil
Ifngr2	5.39748e-69	0.355448	0.186	0.432	1.0714e-64	Neutrophil
Lnpep	6.53409e-34	0.355197	0.362	0.701	1.29702e-29	Neutrophil
Fpr2	5.13449e-34	0.355152	0.289	0.54	1.0192e-29	Neutrophil
Timm10b	1.78925e-66	0.355075	0.269	0.594	3.55166e-62	Neutrophil
Ifi27l2a	6.27188e-51	0.352188	0.126	0.282	1.24497e-46	Neutrophil
Tfip11	1.12942e-09	0.351793	0.075	0.121	2.2419e-05	Neutrophil
Ccm2	1.38086e-58	0.350245	0.14	0.329	2.741e-54	Neutrophil
Sap30	1.64508e-37	0.349381	0.119	0.253	3.26549e-33	Neutrophil
Ctdsp1	1.07802e-51	0.347703	0.126	0.294	2.13988e-47	Neutrophil
Bsdc1	1.74484e-40	0.347389	0.1	0.228	3.46351e-36	Neutrophil
BC031181	9.85436e-94	0.347352	0.207	0.518	1.95609e-89	Neutrophil
Atg16l1	2.05429e-52	0.347293	0.082	0.22	4.07776e-48	Neutrophil
Mknk2	1.31019e-69	0.347204	0.183	0.427	2.60073e-65	Neutrophil
Cnppd1	1.09763e-75	0.346576	0.164	0.405	2.1788e-71	Neutrophil
Zfp106	1.78683e-90	0.345856	0.213	0.522	3.54686e-86	Neutrophil
Ppp1r12c	1.6154e-62	0.344689	0.15	0.355	3.20657e-58	Neutrophil
Pitpnc1	1.78584e-14	0.343423	0.073	0.131	3.54488e-10	Neutrophil
Stk4	9.81745e-76	0.342896	0.212	0.497	1.94876e-71	Neutrophil
Gpi1	4.05951e-22	0.342405	0.406	0.76	8.05812e-18	Neutrophil
Zfyve27	1.66765e-25	0.341547	0.085	0.174	3.31028e-21	Neutrophil
Mark2	5.64426e-79	0.341398	0.248	0.574	1.12039e-74	Neutrophil
Gcc1	2.50863e-07	0.34092	0.07	0.108	0.00497963	Neutrophil
Rbm47	4.56347e-62	0.340731	0.127	0.314	9.05849e-58	Neutrophil
Eapp	1.21199e-85	0.340178	0.15	0.395	2.40581e-81	Neutrophil
Ngly1	9.96039e-45	0.339362	0.108	0.249	1.97714e-40	Neutrophil
Maml1	1.81112e-15	0.339315	0.08	0.144	3.59507e-11	Neutrophil
Tuba1c	3.76005e-77	0.338089	0.165	0.408	7.4637e-73	Neutrophil
Nfil3	6.29013e-72	0.337624	0.219	0.497	1.24859e-67	Neutrophil
Csk	7.48097e-74	0.336934	0.223	0.51	1.48497e-69	Neutrophil
Arrdc4	9.1319e-88	0.335178	0.156	0.407	1.81268e-83	Neutrophil
Gabarap	1.71726e-37	0.334901	0.79	0.909	3.40876e-33	Neutrophil
Sh2b3	2.9193e-37	0.334479	0.114	0.243	5.79481e-33	Neutrophil
Gpd2	2.68764e-72	0.333585	0.12	0.317	5.33497e-68	Neutrophil
Arhgap9	9.50263e-75	0.333332	0.247	0.563	1.88627e-70	Neutrophil
Clec5a	1.72319e-56	0.333211	0.116	0.283	3.42054e-52	Neutrophil
Elmsan1	9.42247e-26	0.332429	0.081	0.168	1.87036e-21	Neutrophil
Ccdc88b	3.88383e-65	0.331874	0.157	0.372	7.7094e-61	Neutrophil
Wac	2.70909e-103	0.331654	0.189	0.494	5.37755e-99	Neutrophil
Ythdc1	2.48823e-86	0.331606	0.209	0.508	4.93914e-82	Neutrophil
B4galt3	4.40895e-22	0.331358	0.087	0.169	8.75177e-18	Neutrophil
Sos2	4.17324e-27	0.331251	0.095	0.193	8.28389e-23	Neutrophil
Inpp5k	6.03758e-46	0.330857	0.115	0.263	1.19846e-41	Neutrophil
Fpr1	1.17329e-70	0.330753	0.202	0.462	2.32897e-66	Neutrophil
Gt(ROSA)26Sor	2.1093e-13	0.330324	0.074	0.13	4.18696e-09	Neutrophil
Aacs	3.94925e-14	0.32967	0.069	0.124	7.83927e-10	Neutrophil
Rnf141	4.2185e-39	0.329366	0.088	0.206	8.37371e-35	Neutrophil
Tirap	4.29539e-29	0.327068	0.084	0.181	8.52636e-25	Neutrophil
Herpud2	1.59083e-56	0.326567	0.121	0.293	3.15779e-52	Neutrophil
Psip1	1.22502e-25	0.326307	0.081	0.168	2.43166e-21	Neutrophil
Cdk17	4.59345e-28	0.325216	0.091	0.189	9.118e-24	Neutrophil
Rnf34	5.10419e-31	0.322985	0.083	0.183	1.01318e-26	Neutrophil
Taf13	6.54765e-49	0.321926	0.113	0.265	1.29971e-44	Neutrophil
Otud5	8.8705e-61	0.321643	0.123	0.304	1.76079e-56	Neutrophil
Rab20	4.68238e-60	0.320895	0.107	0.274	9.29453e-56	Neutrophil
Lpin2	1.83873e-56	0.320115	0.119	0.289	3.64988e-52	Neutrophil
Vamp2	5.19035e-47	0.319877	0.108	0.254	1.03028e-42	Neutrophil
Dgkg	8.53565e-13	0.319873	0.078	0.134	1.69433e-08	Neutrophil
Tspyl1	1.85615e-51	0.319649	0.121	0.283	3.68445e-47	Neutrophil
Foxn2	1.04018e-66	0.318967	0.144	0.352	2.06477e-62	Neutrophil
Ist1	5.6473e-76	0.318618	0.15	0.378	1.12099e-71	Neutrophil
Crebl2	2.29721e-14	0.318348	0.065	0.119	4.55995e-10	Neutrophil
Cul3	2.12654e-87	0.317242	0.2	0.492	4.22118e-83	Neutrophil
Smad4	1.15924e-61	0.316975	0.12	0.3	2.3011e-57	Neutrophil
Arrb1	5.15707e-16	0.31408	0.086	0.153	1.02368e-11	Neutrophil
Was	5.9826e-82	0.313855	0.135	0.36	1.18755e-77	Neutrophil
Isyna1	4.33906e-39	0.313715	0.081	0.195	8.61303e-35	Neutrophil
Nrd1	9.83378e-91	0.312579	0.198	0.492	1.952e-86	Neutrophil
Numb	9.5979e-29	0.311936	0.077	0.169	1.90518e-24	Neutrophil
Pim3	4.93904e-66	0.311472	0.109	0.287	9.80399e-62	Neutrophil
Plcl2	6.21562e-37	0.311287	0.092	0.208	1.2338e-32	Neutrophil
Tug1	2.38873e-50	0.310844	0.125	0.289	4.74162e-46	Neutrophil
Kif2a	5.1236e-45	0.310789	0.093	0.225	1.01703e-40	Neutrophil
Eno1	1.35634e-65	0.308852	0.245	0.536	2.69234e-61	Neutrophil
Sertad1	6.28431e-47	0.308837	0.104	0.246	1.24744e-42	Neutrophil
Gng5	5.6461e-27	0.308603	0.801	0.922	1.12075e-22	Neutrophil
Tmx4	3.75257e-60	0.308601	0.118	0.293	7.44885e-56	Neutrophil
Pknox1	3.83829e-21	0.305401	0.08	0.156	7.619e-17	Neutrophil
Gabarapl2	1.49822e-86	0.305357	0.234	0.557	2.97396e-82	Neutrophil
Hdac5	7.14814e-32	0.305135	0.094	0.2	1.41891e-27	Neutrophil
Parp8	7.08022e-52	0.30469	0.109	0.264	1.40542e-47	Neutrophil
Mpc1	3.59066e-39	0.304585	0.348	0.68	7.12746e-35	Neutrophil
Cirbp	2.90826e-54	0.303487	0.121	0.288	5.77289e-50	Neutrophil
Ppp1cb	2.70126e-74	0.303458	0.243	0.548	5.36201e-70	Neutrophil
Rp9	3.3174e-96	0.302658	0.242	0.592	6.58504e-92	Neutrophil
Isca1	1.30644e-11	0.302519	0.064	0.11	2.59328e-07	Neutrophil
Mtmr3	9.54972e-88	0.302247	0.156	0.408	1.89562e-83	Neutrophil
Gm8797	7.67456e-26	0.302143	0.077	0.162	1.5234e-21	Neutrophil
Cask	1.76116e-22	0.30201	0.081	0.161	3.49591e-18	Neutrophil
Sntb2	4.29583e-56	0.301134	0.094	0.246	8.52722e-52	Neutrophil
Eif2ak3	1.35719e-26	0.300707	0.069	0.151	2.69403e-22	Neutrophil
Slc20a1	8.64074e-50	0.299942	0.098	0.24	1.71519e-45	Neutrophil
Kat6a	7.9971e-67	0.299841	0.129	0.325	1.58742e-62	Neutrophil
Zfp608	2.18103e-65	0.299479	0.114	0.295	4.32934e-61	Neutrophil
Reep3	1.23743e-52	0.299384	0.328	0.677	2.45629e-48	Neutrophil
Cab39	3.48755e-98	0.298767	0.194	0.497	6.92279e-94	Neutrophil
Cyb5r1	2.51299e-40	0.29804	0.094	0.217	4.98829e-36	Neutrophil
Tln1	1.39548e-19	0.294495	0.409	0.721	2.77003e-15	Neutrophil
Tfeb	2.62347e-72	0.29434	0.139	0.351	5.20758e-68	Neutrophil
Il10ra	2.37406e-62	0.293835	0.183	0.407	4.7125e-58	Neutrophil
Swt1	3.14974e-49	0.292761	0.089	0.224	6.25224e-45	Neutrophil
Man2b1	6.65364e-20	0.292398	0.425	0.766	1.32075e-15	Neutrophil
Mbd2	3.44052e-91	0.292016	0.209	0.516	6.82943e-87	Neutrophil
Actr3	0.00343201	0.291662	0.591	0.876	1	Neutrophil
Fam217b	8.53319e-53	0.290423	0.088	0.23	1.69384e-48	Neutrophil
Ncoa3	9.73585e-70	0.290054	0.135	0.338	1.93257e-65	Neutrophil
P2ry13	2.78169e-44	0.289601	0.085	0.21	5.52165e-40	Neutrophil
Hck	5.19076e-55	0.289554	0.266	0.549	1.03037e-50	Neutrophil
Sqor	2.25429e-69	0.289052	0.136	0.341	4.47476e-65	Neutrophil
Fbxo11	3.3542e-55	0.288355	0.096	0.248	6.65809e-51	Neutrophil
Pag1	5.56028e-63	0.287671	0.288	0.615	1.10372e-58	Neutrophil
Gla	7.31862e-62	0.287413	0.092	0.252	1.45275e-57	Neutrophil
Klhdc2	1.30684e-36	0.286773	0.08	0.189	2.59408e-32	Neutrophil
Dock11	1.49808e-87	0.286704	0.164	0.422	2.9737e-83	Neutrophil
Mdm2	1.04997e-72	0.28559	0.16	0.389	2.0842e-68	Neutrophil
Hnrnpc	4.30444e-82	0.285114	0.282	0.648	8.54431e-78	Neutrophil
Birc2	5.02334e-44	0.284777	0.094	0.224	9.97133e-40	Neutrophil
Rfx1	3.6074e-14	0.284318	0.058	0.109	7.16069e-10	Neutrophil
Tmem50b	1.29398e-57	0.283944	0.102	0.261	2.56854e-53	Neutrophil
Vrk1	1.99185e-90	0.28386	0.164	0.427	3.95383e-86	Neutrophil
Slc35e1	2.84038e-31	0.282745	0.075	0.171	5.63815e-27	Neutrophil
Serinc3	5.28063e-13	0.280829	0.439	0.764	1.0482e-08	Neutrophil
Ric8a	1.1773e-81	0.280786	0.13	0.35	2.33694e-77	Neutrophil
Synj1	4.68801e-98	0.280058	0.182	0.472	9.30569e-94	Neutrophil
Zfp787	3.96396e-22	0.279889	0.064	0.134	7.86846e-18	Neutrophil
Rnf114	9.36013e-59	0.279604	0.109	0.275	1.85799e-54	Neutrophil
Pet100	4.27877e-94	0.279283	0.209	0.521	8.49335e-90	Neutrophil
Wipi2	7.73307e-38	0.279141	0.087	0.202	1.53501e-33	Neutrophil
Nrbp1	1.92114e-75	0.278825	0.128	0.336	3.81347e-71	Neutrophil
Ythdf3	1.82415e-89	0.278472	0.16	0.416	3.62093e-85	Neutrophil
Cr1l	4.12265e-95	0.278452	0.153	0.414	8.18346e-91	Neutrophil
Crebbp	2.73067e-91	0.27807	0.196	0.49	5.42038e-87	Neutrophil
Bcor	1.11701e-59	0.27807	0.1	0.262	2.21726e-55	Neutrophil
Prkab1	7.59663e-14	0.277144	0.063	0.115	1.50793e-09	Neutrophil
Gripap1	8.39498e-88	0.274838	0.138	0.373	1.6664e-83	Neutrophil
Eif2s3y	5.18756e-93	0.274257	0.152	0.408	1.02973e-88	Neutrophil
Smndc1	1.97965e-101	0.273534	0.142	0.402	3.92961e-97	Neutrophil
Maf1	3.14159e-77	0.273246	0.127	0.338	6.23605e-73	Neutrophil
Cnr2	2.14937e-20	0.272551	0.059	0.123	4.26651e-16	Neutrophil
Atp8a1	1.40584e-76	0.272537	0.117	0.317	2.7906e-72	Neutrophil
E2f2	2.94327e-31	0.272457	0.078	0.174	5.84239e-27	Neutrophil
Zcchc2	1.42004e-61	0.272431	0.096	0.257	2.81877e-57	Neutrophil
Sp3	8.67828e-75	0.272398	0.138	0.353	1.72264e-70	Neutrophil
Stx17	1.6969e-32	0.272177	0.067	0.159	3.36835e-28	Neutrophil
Per2	4.74129e-23	0.271854	0.056	0.125	9.41146e-19	Neutrophil
Ncoa2	2.77301e-52	0.271108	0.101	0.251	5.50442e-48	Neutrophil
Acap2	1.4941e-102	0.270928	0.167	0.45	2.96578e-98	Neutrophil
N4bp2l1	9.32451e-65	0.27074	0.119	0.303	1.85092e-60	Neutrophil
Cbl	5.70202e-81	0.270682	0.289	0.656	1.13185e-76	Neutrophil
Gpr141	1.70364e-07	0.269417	0.132	0.188	0.00338173	Neutrophil
Fhod1	5.22685e-55	0.269038	0.097	0.249	1.03753e-50	Neutrophil
Atrn	3.02152e-51	0.267588	0.08	0.214	5.99772e-47	Neutrophil
Pnrc2	2.05602e-64	0.267019	0.109	0.284	4.08121e-60	Neutrophil
Rere	1.59249e-10	0.266337	0.064	0.108	3.1611e-06	Neutrophil
Morc3	1.61534e-87	0.266335	0.14	0.376	3.20644e-83	Neutrophil
Samd9l	6.85446e-74	0.265812	0.12	0.319	1.36061e-69	Neutrophil
Yy1	3.08531e-108	0.265111	0.205	0.531	6.12434e-104	Neutrophil
Azin1	5.29287e-96	0.265059	0.19	0.482	1.05063e-91	Neutrophil
Aatk	1.93604e-23	0.264928	0.058	0.128	3.84305e-19	Neutrophil
Lasp1	8.53153e-83	0.264059	0.229	0.54	1.69351e-78	Neutrophil
Klhl18	2.16681e-24	0.263895	0.073	0.152	4.30113e-20	Neutrophil
Rnf40	6.55691e-26	0.263215	0.069	0.15	1.30155e-21	Neutrophil
Tspo	1.88407e-12	0.262796	0.462	0.786	3.73988e-08	Neutrophil
Nat9	3.32971e-32	0.262718	0.07	0.164	6.60947e-28	Neutrophil
Arih1	5.734e-108	0.262601	0.188	0.499	1.1382e-103	Neutrophil
Mef2d	2.24225e-79	0.262115	0.141	0.365	4.45087e-75	Neutrophil
Prkag1	1.9086e-68	0.261372	0.101	0.277	3.78857e-64	Neutrophil
Epc2	3.40969e-50	0.261335	0.092	0.232	6.76824e-46	Neutrophil
Cyld	1.10676e-108	0.260602	0.141	0.41	2.19692e-104	Neutrophil
Usp38	1.59277e-44	0.260459	0.076	0.195	3.16165e-40	Neutrophil
Spop	3.09213e-92	0.259128	0.23	0.555	6.13787e-88	Neutrophil
Rhof	2.14492e-26	0.258887	0.071	0.154	4.25766e-22	Neutrophil
Arhgap5	6.28006e-106	0.258578	0.135	0.394	1.24659e-101	Neutrophil
Rmdn1	3.519e-48	0.258364	0.07	0.192	6.98522e-44	Neutrophil
Arf4	2.65525e-87	0.25834	0.294	0.676	5.27067e-83	Neutrophil
Dnajb6	1.42422e-97	0.25834	0.257	0.623	2.82708e-93	Neutrophil
Twf2	9.33109e-108	0.257327	0.181	0.484	1.85222e-103	Neutrophil
Rgs19	4.62409e-108	0.257047	0.168	0.46	9.17882e-104	Neutrophil
Tab2	1.63734e-82	0.256918	0.196	0.471	3.25013e-78	Neutrophil
Dlgap4	1.60441e-82	0.256395	0.125	0.343	3.18475e-78	Neutrophil
Mfap1b	9.19286e-48	0.256206	0.084	0.214	1.82478e-43	Neutrophil
Cited2	4.18126e-69	0.255078	0.156	0.372	8.29981e-65	Neutrophil
Dopey2	7.41005e-57	0.254206	0.083	0.228	1.47089e-52	Neutrophil
Zfp292	4.217e-95	0.253172	0.151	0.409	8.37074e-91	Neutrophil
Ankrd11	3.32508e-66	0.252853	0.325	0.691	6.60027e-62	Neutrophil
Hmgcl	6.27402e-107	0.252187	0.165	0.454	1.24539e-102	Neutrophil
Unc45a	1.91631e-51	0.250812	0.083	0.219	3.80387e-47	Neutrophil
Pptc7	3.6036e-51	0.250746	0.081	0.215	7.15314e-47	Neutrophil
Cotl1	0.00711682	0.250602	0.63	0.874	1	Neutrophil
Nckap1l	8.43731e-100	0.250519	0.24	0.589	1.67481e-95	Neutrophil
Orai2	8.01347e-23	0.250021	0.062	0.133	1.59067e-18	Neutrophil
Pou2f2	0	3.47614	0.9	0.108	0	Mono-CD300e
Apoe	0	3.26287	0.832	0.194	0	Mono-CD300e
Ace	0	2.82518	0.77	0.139	0	Mono-CD300e
Ifitm3	0	2.78761	0.941	0.221	0	Mono-CD300e
Fyb	0	2.67131	0.865	0.186	0	Mono-CD300e
Stap1	0	2.55135	0.739	0.199	0	Mono-CD300e
Adgre4	0	2.49004	0.669	0.058	0	Mono-CD300e
Spn	0	2.467	0.7	0.187	0	Mono-CD300e
Treml4	0	2.3767	0.689	0.143	0	Mono-CD300e
Eno3	0	2.3645	0.582	0.061	0	Mono-CD300e
Clec4a1	0	2.32761	0.685	0.098	0	Mono-CD300e
Csf1r	0	2.3241	0.852	0.471	0	Mono-CD300e
Grk3	0	2.27529	0.681	0.247	0	Mono-CD300e
Cd300e	0	2.24743	0.536	0.054	0	Mono-CD300e
Itga4	0	2.17086	0.833	0.485	0	Mono-CD300e
Plac8	0	2.11188	0.703	0.122	0	Mono-CD300e
Cx3cr1	0	2.10547	0.606	0.091	0	Mono-CD300e
Pglyrp1	0	2.09108	0.764	0.159	0	Mono-CD300e
Ly6e	0	2.07949	0.901	0.678	0	Mono-CD300e
Napsa	0	2.07341	0.8	0.392	0	Mono-CD300e
Lst1	0	2.04766	0.89	0.467	0	Mono-CD300e
Slc12a2	0	2.00162	0.436	0.041	0	Mono-CD300e
Gngt2	0	1.95676	0.869	0.724	0	Mono-CD300e
Hfe	0	1.95462	0.561	0.183	0	Mono-CD300e
Adgre5	0	1.94657	0.863	0.256	0	Mono-CD300e
Ceacam1	0	1.9213	0.537	0.102	0	Mono-CD300e
Ifitm6	0	1.87699	0.638	0.115	0	Mono-CD300e
Dusp16	0	1.86841	0.526	0.192	0	Mono-CD300e
Ifngr1	0	1.8307	0.807	0.589	0	Mono-CD300e
Mef2c	0	1.79706	0.528	0.127	0	Mono-CD300e
Clec4a3	0	1.79461	0.764	0.533	0	Mono-CD300e
Ms4a6c	0	1.7912	0.693	0.335	0	Mono-CD300e
Krt80	0	1.78731	0.467	0.082	0	Mono-CD300e
Myo1g	0	1.78635	0.679	0.462	0	Mono-CD300e
Abi3	0	1.76382	0.524	0.107	0	Mono-CD300e
Ptprj	0	1.73624	0.57	0.29	0	Mono-CD300e
Fam46a	2.17956e-262	1.7332	0.586	0.449	4.32642e-258	Mono-CD300e
Cd300a	0	1.71494	0.747	0.402	0	Mono-CD300e
Zfyve9	0	1.70724	0.444	0.06	0	Mono-CD300e
Hes1	0	1.70098	0.37	0.037	0	Mono-CD300e
Itgal	0	1.69484	0.851	0.739	0	Mono-CD300e
Gpr141	0	1.67324	0.531	0.152	0	Mono-CD300e
Bcl2	0	1.66663	0.399	0.049	0	Mono-CD300e
Fam49a	0	1.66616	0.531	0.213	0	Mono-CD300e
Limd2	0	1.65693	0.6	0.163	0	Mono-CD300e
Fcgr4	0	1.64349	0.629	0.43	0	Mono-CD300e
Tln1	0	1.60596	0.8	0.684	0	Mono-CD300e
Rras	0	1.60457	0.559	0.346	0	Mono-CD300e
Smpdl3a	0	1.58844	0.809	0.692	0	Mono-CD300e
Rasgrp2	0	1.57516	0.511	0.121	0	Mono-CD300e
Stk10	0	1.56923	0.73	0.591	0	Mono-CD300e
Cyfip2	0	1.5645	0.452	0.116	0	Mono-CD300e
Ccdc88c	0	1.51518	0.519	0.271	0	Mono-CD300e
S1pr5	0	1.50883	0.362	0.02	0	Mono-CD300e
Pld4	0	1.50822	0.711	0.517	0	Mono-CD300e
Rbpms	2.43464e-284	1.50009	0.482	0.271	4.83277e-280	Mono-CD300e
Tnfrsf1b	0	1.49573	0.687	0.531	0	Mono-CD300e
Nr4a1	0	1.48977	0.75	0.468	0	Mono-CD300e
Ifitm2	0	1.48091	0.876	0.463	0	Mono-CD300e
Plxnb2	1.45032e-300	1.48047	0.489	0.266	2.87888e-296	Mono-CD300e
Cd300ld	0	1.46012	0.638	0.365	0	Mono-CD300e
Coro1a	0	1.45552	0.952	0.887	0	Mono-CD300e
Arhgef1	3.84489e-281	1.45494	0.61	0.481	7.63211e-277	Mono-CD300e
Slc44a2	0	1.44718	0.504	0.246	0	Mono-CD300e
Filip1l	2.90613e-200	1.42894	0.538	0.42	5.76868e-196	Mono-CD300e
Cd244	0	1.42457	0.433	0.166	0	Mono-CD300e
Hpgd	0	1.41058	0.297	0.061	0	Mono-CD300e
Smpdl3b	1.24003e-295	1.40565	0.397	0.173	2.46146e-291	Mono-CD300e
S100a4	0	1.39966	0.664	0.214	0	Mono-CD300e
Sema4d	0	1.39669	0.444	0.123	0	Mono-CD300e
Rnase6	3.79354e-289	1.39294	0.528	0.315	7.53018e-285	Mono-CD300e
Agpat4	5.76858e-207	1.39042	0.525	0.399	1.14506e-202	Mono-CD300e
Ikbkb	1.07705e-305	1.38366	0.675	0.598	2.13794e-301	Mono-CD300e
Nadk	0	1.366	0.693	0.565	0	Mono-CD300e
Slc11a1	0	1.327	0.455	0.116	0	Mono-CD300e
Stk38	7.8087e-247	1.31217	0.65	0.591	1.55003e-242	Mono-CD300e
Rel	4.57127e-145	1.31026	0.57	0.532	9.07397e-141	Mono-CD300e
Cst3	0	1.28609	0.971	0.924	0	Mono-CD300e
Metrnl	1.22699e-250	1.2841	0.647	0.561	2.43557e-246	Mono-CD300e
Itgam	0	1.28334	0.532	0.187	0	Mono-CD300e
Cbfa2t3	0	1.27984	0.39	0.119	0	Mono-CD300e
Il10ra	1.45085e-190	1.27401	0.516	0.376	2.87994e-186	Mono-CD300e
Pid1	4.78679e-204	1.26858	0.486	0.315	9.50178e-200	Mono-CD300e
Gm2a	0	1.2617	0.851	0.783	0	Mono-CD300e
Cd83	1.44847e-134	1.26059	0.448	0.324	2.87522e-130	Mono-CD300e
Zfp36l1	5.59246e-108	1.25876	0.486	0.41	1.1101e-103	Mono-CD300e
Rap1gap2	0	1.25375	0.344	0.055	0	Mono-CD300e
Fgr	3.45379e-302	1.2503	0.703	0.631	6.85577e-298	Mono-CD300e
Rap1a	0	1.2406	0.756	0.724	0	Mono-CD300e
Rap1b	0	1.23898	0.859	0.841	0	Mono-CD300e
Ldlrad3	0	1.2233	0.332	0.105	0	Mono-CD300e
Acer3	1.64906e-210	1.21328	0.371	0.182	3.27339e-206	Mono-CD300e
Herc4	6.34007e-145	1.21186	0.487	0.381	1.2585e-140	Mono-CD300e
Samsn1	1.26461e-265	1.20606	0.663	0.563	2.51026e-261	Mono-CD300e
Susd3	0	1.19431	0.304	0.055	0	Mono-CD300e
Ssh2	5.59409e-209	1.1921	0.637	0.557	1.11043e-204	Mono-CD300e
Arrdc3	3.35363e-220	1.19083	0.324	0.131	6.65696e-216	Mono-CD300e
Hck	1.61384e-183	1.19032	0.586	0.519	3.20348e-179	Mono-CD300e
Adssl1	0	1.18644	0.382	0.132	0	Mono-CD300e
Lair1	2.13467e-123	1.18053	0.513	0.462	4.23733e-119	Mono-CD300e
Heg1	0	1.17821	0.288	0.03	0	Mono-CD300e
Sat1	0	1.17479	0.869	0.865	0	Mono-CD300e
Traf1	0	1.17317	0.298	0.074	0	Mono-CD300e
Ankrd44	2.40681e-188	1.1714	0.612	0.558	4.77751e-184	Mono-CD300e
Plbd1	0	1.17019	0.537	0.181	0	Mono-CD300e
Arl5c	0	1.16615	0.307	0.08	0	Mono-CD300e
Pot1b	5.06587e-250	1.15966	0.291	0.102	1.00558e-245	Mono-CD300e
Atp1a1	1.10151e-268	1.15952	0.709	0.698	2.18649e-264	Mono-CD300e
Smc6	2.01543e-112	1.15534	0.537	0.535	4.00063e-108	Mono-CD300e
Nupr1	6.99042e-110	1.15341	0.395	0.29	1.3876e-105	Mono-CD300e
Arhgef10l	0	1.14621	0.289	0.033	0	Mono-CD300e
Tmcc1	8.60564e-157	1.14393	0.611	0.573	1.70822e-152	Mono-CD300e
Map3k14	1.06154e-277	1.13904	0.319	0.112	2.10716e-273	Mono-CD300e
Ptprc	0	1.1374	0.959	0.927	0	Mono-CD300e
Gm15987	0	1.13184	0.262	0.065	0	Mono-CD300e
Prkcd	1.13039e-233	1.13063	0.691	0.667	2.24383e-229	Mono-CD300e
Mdm1	0	1.1293	0.273	0.044	0	Mono-CD300e
Sik1	0	1.12417	0.367	0.124	0	Mono-CD300e
Nxpe4	0	1.11897	0.267	0.035	0	Mono-CD300e
Map4k4	1.2208e-121	1.11698	0.438	0.331	2.42328e-117	Mono-CD300e
Neurl3	1.03694e-279	1.11159	0.462	0.205	2.05832e-275	Mono-CD300e
Klf3	1.11131e-178	1.09296	0.583	0.476	2.20595e-174	Mono-CD300e
Irf5	7.11425e-136	1.08436	0.448	0.324	1.41218e-131	Mono-CD300e
Stk24	2.32435e-121	1.08361	0.557	0.558	4.61384e-117	Mono-CD300e
Fcer1g	0	1.08041	0.97	0.952	0	Mono-CD300e
Spata13	0	1.07566	0.302	0.076	0	Mono-CD300e
Tmem51	4.02834e-138	1.06834	0.347	0.204	7.99626e-134	Mono-CD300e
Cblb	5.85783e-140	1.0665	0.293	0.149	1.16278e-135	Mono-CD300e
Fgd4	1.03688e-76	1.06396	0.454	0.417	2.05821e-72	Mono-CD300e
Jarid2	6.72754e-114	1.06137	0.361	0.236	1.33542e-109	Mono-CD300e
Ms4a6b	8.28219e-240	1.05104	0.286	0.096	1.64402e-235	Mono-CD300e
Ccdc50	1.62639e-58	1.04739	0.404	0.376	3.22839e-54	Mono-CD300e
Gm21188	1.30915e-105	1.04287	0.315	0.192	2.59867e-101	Mono-CD300e
Dusp2	0	1.04205	0.33	0.09	0	Mono-CD300e
H2-D1	0	1.04049	0.979	0.964	0	Mono-CD300e
Cyth3	3.09689e-41	1.03868	0.42	0.441	6.14733e-37	Mono-CD300e
Trps1	8.55324e-79	1.03615	0.525	0.541	1.69782e-74	Mono-CD300e
Pla2g7	0	1.03425	0.49	0.209	0	Mono-CD300e
Zeb2	4.13668e-248	1.03394	0.813	0.795	8.2113e-244	Mono-CD300e
Mbp	1.79802e-123	1.0322	0.485	0.384	3.56907e-119	Mono-CD300e
Mef2a	1.29258e-132	1.02985	0.612	0.638	2.56577e-128	Mono-CD300e
Il17ra	3.21136e-199	1.02805	0.675	0.657	6.37456e-195	Mono-CD300e
Ets1	0	1.02799	0.221	0.033	0	Mono-CD300e
Cdkn1b	1.41672e-89	1.02706	0.461	0.395	2.81218e-85	Mono-CD300e
Ptpre	7.35566e-210	1.02495	0.702	0.698	1.4601e-205	Mono-CD300e
Clec12a	4.91978e-86	1.02243	0.418	0.33	9.76576e-82	Mono-CD300e
Macf1	2.55678e-83	1.01709	0.564	0.61	5.0752e-79	Mono-CD300e
Emp3	2.62775e-174	1.0167	0.724	0.765	5.21608e-170	Mono-CD300e
Gpx1	0	1.0163	0.929	0.929	0	Mono-CD300e
Samhd1	1.50117e-285	1.0079	0.804	0.798	2.97982e-281	Mono-CD300e
Dgkh	1.49874e-165	1.00487	0.279	0.12	2.97499e-161	Mono-CD300e
Clec2i	0	1.00337	0.222	0.04	0	Mono-CD300e
Cd180	1.24069e-131	1.00323	0.265	0.127	2.46276e-127	Mono-CD300e
Nab1	1.74202e-79	1.00206	0.391	0.319	3.4579e-75	Mono-CD300e
Lrrc8c	2.33428e-96	1.00126	0.31	0.196	4.63354e-92	Mono-CD300e
Nfkb1	2.8932e-85	0.997557	0.536	0.565	5.743e-81	Mono-CD300e
Cd300c2	1.59169e-233	0.989438	0.731	0.746	3.1595e-229	Mono-CD300e
Msn	0	0.988193	0.881	0.888	0	Mono-CD300e
[truncated: 8,902 more rows]
